# Supplementary material for: Development and validation of a deep learning radiomics model based on ultrasound and clinical features to predict prognosis in elderly patients with advanced pancreatic cancer after HIFU therapy
Source: BMC Gastroenterol. 2026 Mar 5;26:223. doi: 10.1186/s12876-026-04716-6 (PMC13069712; doi:10.1186/s12876-026-04716-6)
Supplement: Supplementary file 2 — Supplementary Material 2. This is a CSV file named "Additional Table 1 rad_features_US.csv", which presents a total of 1561 radiomics features extracted from the ultrasound region of interest (ROI) of each patient [file 12876_2026_4716_MOESM2_ESM.csv]

ID	exponential_firstorder_10Percentile	exponential_firstorder_90Percentile	exponential_firstorder_Energy	exponential_firstorder_Entropy	exponential_firstorder_InterquartileRange	exponential_firstorder_Kurtosis	exponential_firstorder_Maximum	exponential_firstorder_Mean	exponential_firstorder_MeanAbsoluteDeviation	exponential_firstorder_Median	exponential_firstorder_Minimum	exponential_firstorder_Range	exponential_firstorder_RobustMeanAbsoluteDeviation	exponential_firstorder_RootMeanSquared	exponential_firstorder_Skewness	exponential_firstorder_TotalEnergy	exponential_firstorder_Uniformity	exponential_firstorder_Variance	exponential_glcm_Autocorrelation	exponential_glcm_ClusterProminence	exponential_glcm_ClusterShade	exponential_glcm_ClusterTendency	exponential_glcm_Contrast	exponential_glcm_Correlation	exponential_glcm_DifferenceAverage	exponential_glcm_DifferenceEntropy	exponential_glcm_DifferenceVariance	exponential_glcm_Id	exponential_glcm_Idm	exponential_glcm_Idmn	exponential_glcm_Idn	exponential_glcm_Imc1	exponential_glcm_Imc2	exponential_glcm_InverseVariance	exponential_glcm_JointAverage	exponential_glcm_JointEnergy	exponential_glcm_JointEntropy	exponential_glcm_MaximumProbability	exponential_glcm_SumEntropy	exponential_glcm_SumSquares	exponential_gldm_DependenceEntropy	exponential_gldm_DependenceNonUniformity	exponential_gldm_DependenceNonUniformityNormalized	exponential_gldm_DependenceVariance	exponential_gldm_GrayLevelNonUniformity	exponential_gldm_GrayLevelVariance	exponential_gldm_HighGrayLevelEmphasis	exponential_gldm_LargeDependenceEmphasis	exponential_gldm_LargeDependenceHighGrayLevelEmphasis
1001.nii.gz	1.6540250839631194	5.663290135158855	347565.77571998513	0.8165484017844201	1.771675526205264	117.74151444720954	143.28523864316404	4.327328705173244	2.767829446134704	2.8339848972753012	0.563418640757918	142.7218200024061	0.7999023356472379	9.941051384111654	9.918787093477274	347565.77571998513	0.7542477987214948	80.0987288989319	4.234174243521752	12513.58612060647	343.81870579912294	11.37417867654367	1.691049707625791	0.7415497482664151	0.2659173401888071	0.7457420031455896	1.6147289538405691	0.9278675072686101	0.9241255090297742	0.9983480918598463	0.9922638018534997	-0.37812265490724617	0.6692899228263315	0.09886873726958317	1.346622370749223	0.6838089149261093	1.3028068452975927	0.8232863997106461	1.1215361809037725	3.2663070960423646	2.2722820954409713	1596.4063121978959	0.45391137679780946	4.280699561632039	2652.6895081034972	3.1950822719074634	5.009951663349446	65.46005117998294	79.42450952516349
1002.nii.gz	2.856982089911505	12.14112181580941	262367.3935435272	1.7026215849307644	4.279766098746583	25.938323849700417	61.29341814426469	6.900776835380178	3.1245742377876033	5.690133057244405	1.127112839971916	60.16630530429278	1.9018624861087619	8.375661735267064	3.4102711523632903	262367.3935435272	0.36733335239783804	22.530988571897236	4.040870133278545	176.06529387478975	14.741983885195076	3.262561920291196	0.5143085800743376	0.7264932698544301	0.35163258074259546	1.0572531851790905	0.38834480600261484	0.840901096307528	0.837230070759879	0.9971210090380513	0.9755485201345272	-0.32894900568096275	0.8123259120635613	0.28526851804397024	1.8313324431574427	0.22279910166550151	2.7918929183689563	0.32153846515115936	2.3864728488483973	0.9442176250913834	4.308937067172198	561.0577540106951	0.15001544224884897	5.037554405330435	1373.8267379679144	1.0227761731819613	4.470053475935829	46.12085561497326	134.4764705882353
1004.nii.gz	2.5834988659232554	9.778936798211024	405543.88733326964	1.4774731355130846	3.987599891317223	14.842522204286091	44.56950372220398	5.909123528342459	2.570516520380505	5.104719192872312	0.9018184241175821	43.667685298086404	1.7022098307799618	6.924856283228466	2.51253710827263	405543.88733326964	0.41522992826888844	13.035893670158345	3.16331866561973	42.35829744382276	5.607077921223643	2.184965905662002	0.21205670639290417	0.8225047029756216	0.19306806712316316	0.7281821164567188	0.1727420548454648	0.9062302176112617	0.9053158789429505	0.9974396926790052	0.9808576784297582	-0.47991540670432503	0.8635148145726612	0.17989413785472066	1.6340398985538798	0.3135418978667422	2.21823652205407	0.44539786914861346	2.007393996299562	0.5992556530137264	3.580195863799404	2416.859761144614	0.2857821640232487	4.011297712643205	3511.599503369989	0.6321520036765783	3.3359347286271728	59.03973040085137	150.54723897363132
1005.nii.gz	1.5580646996167735	8.81397141252838	500249.43416853144	1.2836941077792747	3.088947313614492	76.91162880841823	145.25110795251564	5.041221577303034	3.3092934693706173	3.257128655462732	0.8023447315985546	144.44876322091707	1.420069797079236	8.496851387400604	6.878628921078979	500249.43416853144	0.5687206615661593	46.78256850810589	3.7120033737551696	2700.1444731928327	107.60087902758181	6.6749688841340005	0.6912187368762209	0.8116500061179274	0.25297908613928943	0.8584461352831827	0.6257434815049653	0.9017256307916754	0.8982215273624592	0.9992863836868758	0.9922047376597223	-0.4296004978628193	0.8114649837255682	0.16127248399923588	1.4886364585004874	0.4783717153100969	1.985804413370919	0.6757807220927783	1.728918480633748	1.8415469052525548	3.120617208920965	2257.9028719873	0.325862732282768	4.800173110181052	3940.665463991918	1.884867899448379	4.135517390676865	59.89046038389378	97.71583201039111
1006.nii.gz	1.6850281714683721	13.102139686247632	701256.0422517778	1.6580006930008981	4.642647270313537	13.837564920788859	60.008140930557175	5.992591883934071	3.991701617199258	3.982366474494855	0.6897733555941328	59.31836757496304	2.206211199249665	8.487751131953141	2.8340590391056706	701256.0422517778	0.4328170004258331	36.13076179057933	4.1101080690026945	343.063504502856	32.694996556062826	5.3924349114756955	0.5183225851738577	0.824523977059829	0.3265514414106815	1.0530526632290762	0.40866425896764935	0.8603230071654254	0.8542480372612475	0.9970549441455722	0.9775130141571342	-0.40592561151893714	0.8559792347098055	0.22627046633616152	1.700463018532655	0.33189922826385787	2.6307054057046058	0.5478958037324551	2.2369204582614195	1.4776893741623878	3.7410552167770104	2208.8906924183275	0.22692528173601065	5.7682896377101205	4213.040682145059	1.48618368807527	4.396548181631395	52.311690980069855	104.73844257242655
1007.nii.gz	1.7425337542383974	9.480810785941948	539000.1473316951	1.3044271318150127	3.437018847615857	84.23288981793195	131.3389377485017	4.9640110292107895	2.934081972352205	3.4112232101526665	0.815456239857506	130.5234815086442	1.54031820202126	7.1739589979826	6.388546287027981	539000.1473316951	0.5410439227499276	26.82428220660914	2.862071567535275	664.7912483679708	33.994558215258635	3.53049600459748	0.4070806059628038	0.79189729502119	0.21803525953027095	0.8032242697501766	0.3584622836795245	0.9066845697604531	0.9038127413573438	0.999465347666044	0.9924140270882894	-0.4362449441178188	0.8145496302953517	0.16005877208248723	1.4426337147803399	0.46556795962984676	1.9709911192024372	0.6648112462839272	1.7238195320115954	0.9843941526400709	3.06073113565441	3611.084980425857	0.3447994825194173	4.852552378119821	5666.353002959992	1.1201618245491998	3.284063783061205	60.527547025685095	98.90021961233649
1008.nii.gz	1.9467153721282098	7.635777293444795	304952.2420067135	1.1048190091511993	2.8512173488940165	16.650374211498516	34.98267392991821	4.418458024845174	1.9837947038938035	3.623249776966101	0.8158086692261864	34.16686526069202	1.2289302048335633	5.273172682735248	2.747965007893562	304952.2420067135	0.5628128281825673	8.283578824626524	2.0800960931251957	18.66997677012464	3.3778308595349804	1.2979719450507203	0.2158720956616192	0.7145971932886207	0.19570417872889218	0.7417494885049143	0.17687162409248675	0.9051274797998438	0.9041483433027672	0.9957466287332979	0.975803941236618	-0.34345134369517294	0.7217134576480069	0.18154759940700033	1.3452025101996827	0.4453625208196676	1.7985652959497127	0.639623763529446	1.58234614321905	0.378461010178085	3.125323215225726	3279.976383696544	0.29907690195099335	4.2037924578047905	6172.3682866782165	0.3980928752420212	2.231330354700465	59.205890398468135	95.40248016777606
1009.nii.gz	5.009195751627628	18.50697751590354	927901.893084367	2.1259760912568075	6.491073358526013	9.40474713112627	59.13436481394691	10.91381730788811	4.4820453841626255	9.39812552467018	1.5677021887325209	57.56666262521439	2.877663580488474	12.531239643936669	1.9146125393244315	927901.893084367	0.2984696737891416	37.92055878381191	8.212893081124294	197.18306299296182	18.60201762501991	5.214890864626441	0.9191324288619174	0.700020593476288	0.5751038532222043	1.393452318396715	0.5761650403365158	0.7554007068036925	0.7440444045978161	0.993906331441422	0.957493720579079	-0.25438852386841165	0.7965979619692769	0.3904790741963534	2.671881080989327	0.14480832678424793	3.6782466836468886	0.32105974648313307	2.94321312074367	1.5335058233720895	4.866443849687361	724.9925537315959	0.12269293513819528	4.8278906335986935	1763.6573024200372	1.5983280120812406	8.808766288712134	32.59823997292266	189.27415806397022
1010.nii.gz	1.1725814034082693	3.773391289249071	228862.17250523315	0.3363574109925386	1.2400768548808265	695.4359711100333	107.0252152102347	2.421958371057138	1.011636434981177	1.98008041046278	0.5030123749019855	106.52220283533272	0.5300067101249984	3.4298204901219993	20.215511767777244	228862.17250523315	0.9025199471515001	5.8977862433269665	1.2942298187468846	389.73280147504727	13.641086014232872	0.7355113101964412	0.10754309740355894	0.7445847192693157	0.04381514590514581	0.2409941166066391	0.10553109923576327	0.9814652104004105	0.9811355276594126	0.9998073636430156	0.998180922782538	-0.47085008839896214	0.5105739127437787	0.03359494426561541	1.0664131104256316	0.8800327136400791	0.495409985480373	0.9375425452929133	0.45256972935226114	0.21076360190000007	1.0014020048802845	15211.410794140324	0.7818766792156424	1.4340106213516473	17558.525571832433	0.21365199898202633	1.3570290413775379	75.8775122076587	81.38139295810845
1011.nii.gz	1.8044313344096699	7.210197969151673	73889.97709783589	1.005590943253278	2.7026068131960863	15.412372572429453	31.924013600635362	4.0783413841540375	1.8567669010275019	3.3398054806836828	0.754311754011653	31.16970184662371	1.1804165890316263	4.863369349223244	2.614387467891564	73889.97709783589	0.5984075211365971	7.019492981260639	1.8931556732316857	13.095262662860957	2.5554664718419855	1.0549486157027075	0.24421841721008233	0.6234703141403946	0.2103494993059627	0.7828274941263187	0.1991399163425228	0.8996782519725531	0.8981245418684606	0.9952357096205786	0.9741477339758159	-0.2728883114726637	0.6416878562458954	0.1875838352644703	1.3001790645888776	0.469766574438536	1.7161735414379102	0.6625344410090351	1.4780794860192579	0.3247917582281976	3.168633405246857	782.9731113956466	0.25063159775788946	4.2881356349012485	1869.42509603073	0.3331208880567774	2.0371318822023046	57.12483994878361	83.5550576184379
1012.nii.gz	2.0808183800417104	15.559381491361249	5004391.063337759	1.9266525693650318	4.730096227120106	172.0904309600328	400.3940679282655	7.858122832155668	6.022756632702403	4.393118501126504	0.5237038022917442	399.87036412597377	2.3485308951448367	14.532118669613006	9.073111788240471	5004391.063337759	0.39364274146780615	149.43237858246863	9.189236178823538	68765.20270789297	846.3162403172444	22.284315941532572	2.2058198518885748	0.8197160620649024	0.4548658440530538	1.214758038709654	1.9900702534072754	0.8501581538310282	0.8413691338651101	0.9996926021316707	0.9946631754035679	-0.43634316220100494	0.8982616401105971	0.2102647799984302	2.041961620294429	0.3030641732513864	3.000078519709497	0.5160915478133671	2.519888119747157	6.122533948355288	4.0169571439709415	5470.900493733384	0.23086890719219244	6.327573992902892	9328.152044562603	6.147142007636254	10.346035363126134	52.60281892222644	129.65379583913577
1013.nii.gz	1.6555771024263624	7.637246203483633	131665.5088641385	1.0204995251122766	2.466341237671984	16.183209025013202	43.006214914057495	4.008513475886861	2.2355885256889643	2.8177440631444832	0.8804278143306007	42.12578709972689	1.139611098360231	5.270439594155409	3.0271235266482397	131665.5088641385	0.6422437643540033	11.70935322927447	2.039990573945812	36.51812334170318	6.17479607878494	1.6491171551820976	0.14824114443188235	0.8344255348583092	0.12676372138754688	0.5658948748709234	0.1316793016962965	0.9397426430762639	0.9387008941712736	0.9982218680942753	0.987509428540553	-0.4968053709721069	0.7877327565624758	0.11181662959187359	1.2902564979535458	0.5899748954066778	1.4799964831197852	0.7595939710021511	1.332383429701982	0.44933957490349496	2.4444084363669356	2248.402953586498	0.4743466146806958	3.601743132332782	3044.2354430379746	0.4858948441311044	2.1951476793248945	66.1451476793249	97.01160337552743
1014.nii.gz	0.6986505002437008	6.261338043523871	1869539.8583239587	0.8031329207403152	2.2217777652516846	1279.092959799101	383.6192332535968	3.1806824734624226	2.363236508085835	1.9546467408497192	0.38510706119776433	383.23412619239906	1.0527311037251803	8.781973020629176	31.681318740019314	1869539.8583239587	0.738623711632023	67.0063091380677	2.6001543903594238	51324.906190169335	465.2605425831376	6.191143340496993	1.9821919052031711	0.5100204499070371	0.1622860698648187	0.5646582447233919	1.955185315151431	0.9451182214047942	0.9433728245458259	0.999767731246691	0.9981034340646848	-0.4390445505971399	0.7062640051076036	0.09224716819646905	1.2441509175503498	0.6784264147644462	1.2445557673594128	0.8195441301985621	1.0974369967254447	2.0433338114250414	2.056690375860895	13064.341611319665	0.5389357539424803	3.1258450150377173	17904.977393671878	2.606760073333096	4.181634421022235	68.73911967328081	88.74728765314963
1016.nii.gz	1.547453284027692	3.4751568841852536	43149.180026813876	0.14324962061408977	0.9244554953789308	862.0766021553886	85.95796687588474	2.427420978177381	0.750677152757614	2.103249730309268	0.2821997001839639	85.67576717570077	0.4136256092982333	3.5192263472915837	27.31594541002406	43149.180026813876	0.9649600403880094	6.492581478175629	1.0749344673783934	120.0501993892768	7.498868713673479	0.5142746570297431	0.4661646593160046	0.04917481853447245	0.0454692314479691	0.1476972202581439	0.4640869060612153	0.9899317989413643	0.9897157377964076	0.9991685364273148	0.9982609076402386	-0.26882711200078074	0.26104771441243657	0.015858432767012768	1.0309736558848943	0.9503944058527335	0.23168287830563428	0.9747995283087273	0.20926280331936403	0.24510982908643694	0.9073194455018357	2671.634328358209	0.7668296005620577	1.168078840980121	3361.9207807118255	0.2420594029323488	1.3079793340987371	76.00746268656717	77.35849598163031
1017.nii.gz	1.4562451374247103	7.777152059943203	239516.7692436954	1.1612388857617981	3.630948246001899	12.755905575666306	32.0974380427437	4.213918611060959	2.343904532338795	3.293817346403772	0.6720870354707216	31.425351007272976	1.519254261256426	5.376773056635205	2.51666068614653	239516.7692436954	0.5515337903716024	11.152578441912356	2.244797833038861	27.76337912202699	4.819288429241996	1.6111907073319	0.18449341348551992	0.7943683656312939	0.16934084133053032	0.6757822640748619	0.15493969306229644	0.9175926827586437	0.9168188440075143	0.996358206372431	0.9790334335442173	-0.43123341305650126	0.7894085963307191	0.1583770218445813	1.3740880163802178	0.4512619580233195	1.8016765339311025	0.6436755011314981	1.617885323694719	0.44892103020435503	3.054074346783357	2844.212070006035	0.34329656849801266	3.863748410667205	4569.457453228727	0.4684455442046671	2.3744115872057936	61.541219070609536	106.93349426674713
1018.nii.gz	1.6052007127460348	5.482681645155174	88261.46849483393	0.6091645703067595	2.132886875493054	6.785540098203893	15.385177978935962	3.3794247319703286	1.2646951003311289	3.0403981541008696	0.8068441977292443	14.578333781206718	0.8915920409519393	3.764232231411145	1.4610374062080393	88261.46849483393	0.7605594740534005	2.7489327729418056	1.3683293216246728	1.3295781133019864	0.6058459020161902	0.40349481937304477	0.10525068156310352	0.5853954396017796	0.10467602065584021	0.48160644718503165	0.09382700641989852	0.9477577664899571	0.9477194557628061	0.9938189245122986	0.9790839512324074	-0.2997016794635916	0.538868933239788	0.10417319236198484	1.1374379798054686	0.6789631950473276	1.0084215347049281	0.8171069268016161	0.9021380913331144	0.12718637523403709	2.165402716673406	2864.6253010113983	0.4598852626443086	2.832818214617715	4737.524963878632	0.13209772538410064	1.4382725959222988	67.20581152672982	81.48836089259913
1019.nii.gz	2.389996859807337	7.293904879966774	112829.11748841932	1.0502937785823303	2.1788134593059527	12.954186090168175	26.10634737777071	4.475304681666949	1.762981501755054	3.704770192042336	1.2632936750076789	24.843053702763033	1.0312536867868505	5.162813789906717	2.589331860922343	112829.11748841932	0.5859061096737529	6.626294235500852	1.9540681723631772	11.806320467788444	2.65087065310097	1.159269378429328	0.1749562545721914	0.7372406387419701	0.15861155869145047	0.6475271949505623	0.14925379842010347	0.9229399567298839	0.9223029781483916	0.9953767488326364	0.9776094282020568	-0.3986045542526592	0.7422772622740414	0.14864711966826877	1.306896860633611	0.49702563890954354	1.6264969253288304	0.6839398831063244	1.4571812471774634	0.33355640825037997	2.9277634117898352	1427.7758091188282	0.337296434944207	3.755850460945239	2480.140562248996	0.3530002222868489	2.104417670682731	61.89062130876447	96.33073470351997
1020.nii.gz	2.4868651222992906	10.760802445072056	391547.94468666834	1.5984867738312856	3.6990828779833205	33.92525971278259	71.48908635812626	6.060576706429607	3.0446825925041527	4.731035684419216	1.0549865150133015	70.43409984311296	1.6360576939771392	7.889821023625563	4.311322468164619	391547.94468666834	0.411208241815181	25.518685770326755	3.5842090168920664	363.0350929270123	26.197920101994267	3.8285996063531114	0.5662721853451458	0.7419956133922275	0.3502234649373792	1.0608705790238346	0.43986763380492255	0.8456321683555194	0.8415853515529017	0.9976245906377171	0.9787903234899455	-0.3238516186394206	0.7923209487845242	0.2715185460583925	1.6639144559929209	0.27122070014652944	2.6312348905060974	0.45538990138326213	2.2321823621400014	1.0987179479245643	4.109650039619135	1001.841653418124	0.1592753026101946	5.007799494996727	2586.499841017488	1.1638672432836838	4.003815580286169	47.641017488076315	106.51987281399046
1021.nii.gz	1.0427393384533479	5.537945022356765	98825.91319865998	0.6013189075396332	2.206893053422175	15.123529246117101	33.234025771415446	2.756532321156929	1.516892694175274	2.0006450939886986	0.5660680017889	32.66795776962655	0.9787486831937008	3.4637846642647654	2.465255220222485	98825.91319865998	0.7805796350967112	4.3993337628129705	1.3848818891915375	4.0098296249194	1.097895786971517	0.4923617331834737	0.08221075625667751	0.7131978376271859	0.07745443411412477	0.3962767793097298	0.07610596655741252	0.9618955727725668	0.9617265897540216	0.9983758499519914	0.9903780292451011	-0.4253836741163043	0.6255143874752629	0.07474402864717318	1.1324046810914825	0.7263056534339564	0.9249789774800119	0.8478690280345618	0.8434817591873315	0.1436431223600378	1.805468805941803	4825.566711181255	0.5858403194344124	2.379210410232294	6429.634454291611	0.14942357545418802	1.4417870583950467	70.87859657642346	86.2158552871191
1022.nii.gz	1.4376835634184904	4.949100536579536	358065.5465284213	0.6341119212382524	1.529536747980623	598.1828096933189	290.41300130181486	3.460798595573424	2.0575425118856168	2.3917981739174934	0.6948028022950787	289.71819849951976	0.6842757316046615	8.353726646527278	20.641375334872873	358065.5465284213	0.8200137113150939	57.80762196577689	2.8656728270817307	21405.2578365508	313.9921696027079	6.643568750030235	1.06113528712473	0.725647165270049	0.15421418311171303	0.5240458545677349	1.0354153044068446	0.9531897838300785	0.9509939097810218	0.9997343551654707	0.9976193561206796	-0.429083492147858	0.6367439104052216	0.0692603472272702	1.212444126196638	0.7719429025509068	0.9812206120638673	0.8771619043827814	0.8546312656177808	1.9261760092887412	1.7993610169311864	2970.661664392906	0.5789634894548638	3.1044856678621744	4207.490352757747	2.2945798827302344	3.790684077177938	69.99590723055934	83.34749561488988
1023.nii.gz	1.647461404417665	9.659801295767293	1558482.386392626	1.3617519736270824	3.2684566995844495	172.85679525097225	229.19743545505986	5.410128764113524	3.8366830919947907	3.2671176641048296	0.5899170642851796	228.6075183907747	1.5432993856862987	11.383407783290291	11.279513225145497	1558482.386392626	0.5432132556104243	100.31247951638547	5.880069992593004	35743.86710225893	620.5740587160841	14.607480810197961	0.921606823461816	0.8808643633502438	0.24674649910294444	0.8176465234631001	0.8586000056798235	0.9108730841607436	0.907468684702211	0.9995939445555324	0.9949972150226092	-0.492153937408806	0.8541323403099538	0.14245463405904038	1.5679853035490572	0.47249282802486053	2.0222971479826914	0.6706208249565344	1.7815490685404003	3.8822719084149444	3.0394733225665176	4486.07025858485	0.3729999383541075	4.572400632707945	6533.225825226574	4.024085839012108	6.533466367340151	62.009062941714475	109.73775671406003
1024.nii.gz	3.17406490812897	13.903224814051287	1086216.12773443	1.9346788064706506	4.976673295509767	58.96821409152651	135.54837447047643	7.9985875134834865	4.3257883015362255	5.873640512787034	1.4260566457191548	134.1223178247573	2.1763921488821083	11.504451211462179	6.183277273511723	1086216.12773443	0.33469095892413037	68.37499546605964	6.375212524144108	4527.981234018727	162.5417693887194	9.717678652715275	0.8922563995992313	0.8299129514218845	0.40217362119805977	1.1556683626969766	0.7269114889980617	0.8360312345745909	0.8301949481962083	0.9989182973076263	0.9866132645341157	-0.39699019887212506	0.8805764956664882	0.27222342148850653	2.041755316344707	0.2107951572266349	3.066048076834241	0.32328909002088113	2.6273706413160625	2.652483763078627	4.448208205323951	1277.5193127817718	0.1556621558159829	5.578676154407235	2746.8086998903377	2.9184121843996707	7.18995979042281	47.05215060314366	147.88034604605824
1025.nii.gz	3.8919248117906657	30.39158884978444	5876775.435961257	2.8262298946429434	10.687935785056094	65.01750801649406	393.1649063718496	15.265616621284641	11.848760481510645	8.298756219124506	1.4701415191042595	391.6947648527454	4.968361326746416	28.161802203846804	6.470817433675202	5876775.435961257	0.21959889342373895	560.0480525405488	31.60366898076364	383914.7544544892	4507.312016041998	83.62031210027412	7.971087551468827	0.8260053358145236	1.00063010111467	1.8143007829936266	6.946853652017156	0.7372704848797289	0.719171269504518	0.9988263800699705	0.988364860772732	-0.3912177142793833	0.9420045837512747	0.327585571610856	3.5624919068907346	0.11606544787575938	4.555094085841796	0.2726009726085968	3.6799773211030713	22.897849912935754	5.391085319649296	845.4520917678813	0.11409609875410004	6.3718456111211275	1627.2278002699056	22.527492227922657	35.12280701754386	34.53198380566802	222.77381916329284
1026.nii.gz	1.1903603360459238	6.467873938232692	763207.2516886593	0.8836258088920669	2.4256341059356377	107.25903987166282	94.3285417804808	3.563406519450169	2.241486422568506	2.409700523904331	0.6582628754462645	93.67027890503454	1.0950124343830898	5.833586642905566	8.27339094555893	763207.2516886593	0.7036718641110936	21.332867097426256	2.275282110156831	970.7444633832467	43.309745459479586	2.939033100634474	0.19770942674928227	0.8731549374524977	0.1162836674250651	0.5202750779603807	0.18356295475208678	0.9492513790008174	0.9479864215691377	0.9994760215874009	0.9943539803997892	-0.5085394297434382	0.7631483354722737	0.08949868830086291	1.260930582933495	0.6484048500791253	1.2961600642535904	0.7985125152440716	1.1710323225298143	0.784185631845939	2.1213208024089987	12327.474428144647	0.5496711298053528	2.892347961941111	15781.248896419494	0.8296974233643114	2.4399607615820216	69.29954964997548	96.7062469344986
1027.nii.gz	2.940760109233797	22.843871920851445	8623648.742668256	2.5958210656321046	8.287910879463013	116.87946340970568	473.6150829773747	13.106539330774385	10.066635405478	7.6254540737759	1.0104042655963754	472.6046787117783	3.8144672273923517	27.64605929891669	9.028320274714435	8623648.742668256	0.23857111029465372	592.523221530082	29.858578797265093	814402.1055546474	7071.591638600413	88.43361657758074	8.124615627240514	0.8317872205797374	0.9638605973689073	1.77117361439929	7.167752678851199	0.739662447254133	0.7226086967401903	0.9991745847746246	0.9905817766589216	-0.351457623714208	0.9124529812449894	0.3360040917175237	3.1275062830109617	0.11946996839563961	4.297339764442917	0.2261230268347861	3.442022599255817	24.13955805120529	5.171845521280277	1312.6187184259506	0.11633596724505456	6.232470373039265	2691.797837454578	23.802046671938847	33.445980678897456	34.49286537268457	181.12673934237347
1028.nii.gz	0.9733226132573173	3.418411757777847	27687.54287144255	0.24084178454911967	1.1998510887990037	66.97044271721562	28.055542020501665	2.0480041037860492	0.8921916348029845	1.675629202533088	0.4026104234945856	27.65293159700708	0.5222206337274807	2.5440275956712473	5.749712951095858	27687.54287144255	0.934211938353615	2.2777555984123294	1.1278342279883775	5.733525794102627	0.9406865866538823	0.21886775733447195	0.04485996069697216	0.6599926458751635	0.03658609357900265	0.22486046438004156	0.04348102559995299	0.9828429718087879	0.9825258577983718	0.9988404317669228	0.9949093072384005	-0.3504305984351336	0.3891876082282387	0.03158141055708837	1.0413127628530114	0.9082449331315245	0.39203830088018043	0.9527229202733485	0.3523367541614501	0.06593192950786102	1.1137024741859118	3063.9387564282374	0.7162082179589148	1.510391511327839	3996.558672276765	0.06580418073398567	1.151238896680692	74.66526414212248	77.09373539036933
1029.nii.gz	1.4698185883717259	14.160125440685006	2728592.2671087612	1.729953962902411	4.488371094339723	81.57606530469685	260.5896374297507	6.75515790521173	5.478690945321757	3.637349907688674	0.4438675390178708	260.1457698907329	2.198993125363088	12.565284366131824	6.6043014381668455	2728592.2671087612	0.45829762194030843	112.25421287741226	7.229356935606714	18896.93283738969	414.4474554921974	16.575784424481046	1.5954645133294407	0.8244205756170133	0.4629860959665659	1.259846510670118	1.37382767226075	0.8405193791364702	0.8306126234002418	0.9994576840218135	0.9917569618913262	-0.3728113784959157	0.8474055856600439	0.22174842915592474	1.8666215914747826	0.3513506961292602	2.81459104630862	0.5733686617940585	2.3170113029874817	4.5428122344526205	3.818988068708624	3713.595417197084	0.21488227156562226	6.579606465683225	7920.299502372411	4.517943022154628	7.99942136326814	50.9335725031825	98.80974424256452
1030.nii.gz	0.6448869793308171	4.18014948732781	140711.3374222489	0.4299350399438302	1.5005340089679613	151.15921517662943	81.76092098000166	2.1583669590551886	1.3872552503573157	1.4454196996605562	0.2877221171180185	81.47319886288363	0.7094588730251724	3.4561445665722084	8.734876767065245	140711.3374222489	0.8746889349448436	7.286387335105455	1.38019055335097	120.43431455928177	7.77578697648344	0.8262975455998957	0.11908134092261816	0.7481698139572589	0.06774932617370605	0.3500250831454831	0.11436561658302177	0.9703837196102796	0.9696216627107418	0.9996192934911393	0.9963589188549056	-0.4130402693301195	0.5461638050493435	0.05215359322710007	1.0969897239228856	0.8335268346079303	0.6866735811690843	0.9120773794014831	0.6125628978505055	0.2363447216306284	1.382299046513999	7914.37572156197	0.671848533239556	1.9663532619818345	10303.835653650254	0.23355011659715036	1.434974533106961	73.2125636672326	80.12903225806451
1031.nii.gz	1.9094129913323377	6.22251380420678	2834256.1690600687	0.871493813136455	1.8366308645552314	208.48315856304816	309.76355212453154	5.036155746445898	3.537972824342869	3.100191253726015	0.7465831506529387	309.0169689738786	0.8343766772560157	17.284431508711137	13.747701136826478	2834256.1690600687	0.7179128881561936	273.3887078768663	9.482586620427945	250331.32983366173	2683.4112084925027	32.37969602062098	2.3737559067098633	0.8522535482251704	0.2216705245376558	0.6200709292694611	2.3207815972339745	0.9393831831136592	0.9378385089561485	0.99947050944321	0.9968761018729579	-0.4420416166101513	0.7189430599561049	0.09972291101674677	1.4072092854119838	0.6535887623388956	1.3020560588373744	0.8024353047956219	1.162021465548726	8.68836298183271	2.307395732080953	4554.453568040476	0.4800731072035919	3.5007278688153747	6810.83956993781	10.972830212233971	13.115210287762201	67.29345420048487	113.15083798882682
1032.nii.gz	1.4622271525947925	4.910220483275891	427782.50442017545	0.5591823581726241	1.4416661035717158	128.181419852611	78.26788909895802	2.996965054594357	1.3485055957445702	2.3738283051013545	0.7069084199252742	77.56098067903275	0.671993795716186	3.925773568268053	7.929337022968717	427782.50442017545	0.8199472008246952	6.429898570852328	1.4597362131517682	81.81168498915478	6.21267493944269	0.8671486194254855	0.11482906262681693	0.765939529553972	0.06999702546300302	0.3604352728153149	0.10979338516908166	0.968847279679025	0.9682137939125662	0.9995798829108233	0.9960043805310813	-0.4957717272128259	0.6482783478485943	0.056264583576328325	1.1276772371772574	0.7821476594094777	0.8318465311906003	0.8822932571801962	0.7567094218784258	0.24549442051307563	1.4812938867024592	18900.212234751594	0.6809169663418811	2.044639728954409	22759.274453291062	0.24716813124879009	1.5228951255539143	73.43030586878986	86.15170947869007
1033.nii.gz	1.7140340241883962	4.7655692380631045	63383.92411631724	0.47722455272817466	1.4133035862730385	32.52281289588602	24.47188008746853	3.0333475891603583	1.105168120395351	2.5802249869191516	0.850152656463128	23.621727431005404	0.6417553793101416	3.505151530070148	4.1295413765676	63383.92411631724	0.8418113263579673	3.0848896520881413	1.2677809711369965	4.967478082852686	1.1310265541270415	0.38324997867613425	0.0855134798869892	0.6347219164770223	0.07695020861371052	0.3980703206758035	0.0794987725594429	0.9628523551431332	0.9623812228204727	0.9967926104136928	0.9873717274688245	-0.31321653877093725	0.4943260534568638	0.07039945252245457	1.092401806798885	0.791280872014941	0.7630362083047562	0.8876079287626021	0.6777281809503511	0.11719086464078088	1.7220686090291912	2933.0441946113588	0.5685295977149367	2.598063721363678	4342.904632680752	0.1284724365675493	1.3376623376623376	70.37701104865285	77.46288040317891
1034.nii.gz	2.587572288776125	16.555079763630552	1631945.9400885883	2.068422034548326	6.320054064287197	10.81198803401596	56.488094680406064	8.233125876955679	4.72438165934903	6.164681355071538	0.5792435578148544	55.90885112259121	2.8441075762786596	10.669000647325122	2.3691357880789905	1631945.9400885883	0.30164846027967107	46.04321310682667	6.1407897239023415	495.49371714551353	41.73161196407352	7.236696970812325	0.5768908793427222	0.8521737672016775	0.3991623232858279	1.1620639647848925	0.4123351365391139	0.8240252759678661	0.817332421698753	0.9961242168293065	0.9702102141449505	-0.4072160309569344	0.8988939955479001	0.2944743150770593	2.1156159840469324	0.18617216324159003	3.2926790459574358	0.3323119618935325	2.7990128914850496	1.9533969625387617	4.588162762568206	2103.886238404129	0.14674522134366527	5.399600969243579	4324.733975029643	1.9710023619655463	6.446955430006278	44.766757341145286	152.9434330752598
1035.nii.gz	1.8749614977818372	9.012085392263984	98052.58925937899	1.2099195698308305	3.5356763736990406	14.550181094074935	40.39750616845271	4.631483169274216	2.408649705395355	3.5133832916732177	1.0729089365777984	39.32459723187491	1.600171381160836	5.690515332446101	2.4769391587176086	98052.58925937899	0.5341089941697831	10.931328401533822	2.3007596412408544	26.54528077422648	4.452571483802231	1.652758866898291	0.16582091978848743	0.8171042244044473	0.14529272894172124	0.6173834019515171	0.14423859918332513	0.9302491789617762	0.929358496134709	0.9980068715545537	0.9856470264468961	-0.5103907268511354	0.8347283947101702	0.13195930903935746	1.3888909409496273	0.467634344720703	1.75358032607998	0.6563085344228399	1.58954336924104	0.45464494667169464	2.915783988984165	1183.116248348745	0.39072531319311266	3.828909918698052	1617.282034346103	0.49675540398814066	2.473249669749009	63.569352708058126	111.64498018494055
1036.nii.gz	2.3408586492475165	9.266115043668322	139823.79614229788	1.3891818012161763	3.2213058453275107	28.203676383215722	53.91709505175089	5.369740866263506	2.5222630485326216	4.288299299281357	1.0833345428993086	52.83376050885158	1.464230764322733	6.6164203466527	3.6796917691322895	139823.79614229788	0.4655206282600164	14.942901232779484	2.8084550530743417	124.1657441959947	11.752300545123479	2.422610426913964	0.3757663298868808	0.7311024916730908	0.29381520669949257	0.9545221214097088	0.28560276511169036	0.8636757301714694	0.8606564089815195	0.9969947591364864	0.9759990195893649	-0.31295927034382054	0.7482973224245715	0.2467678325181767	1.5154931834520098	0.3266584214995416	2.313933104610178	0.5241914299606252	1.9698730640670266	0.6995941892002113	3.8382599306357905	573.1665623043206	0.17945102138519745	4.851397168062063	1486.8728866624922	0.7063306316751548	3.0407013149655606	50.145898559799626	97.6023794614903
1037.nii.gz	1.8212172588775464	9.778568752289509	552517.4348672244	1.3157153764569598	3.560964181766076	21.39444723510867	61.17086276982044	4.888459394713954	2.834115301896694	3.355713394249706	0.8746897399967447	60.29617302982369	1.6062025788585166	6.5122957960852474	3.326824942398172	552517.4348672244	0.5287466031689708	18.512961281942466	2.736764367357402	117.59304945157984	12.858661613613231	2.7333002319191584	0.24530686651701766	0.8346356879519394	0.18113557438973804	0.7185633450124131	0.21196422747229599	0.9167646255014659	0.9149824913214777	0.9986019783505458	0.9873342956878376	-0.4953126579306466	0.849639743973961	0.15075185872857802	1.4542192923604134	0.4555282270196578	1.9552024017362228	0.6551173561709938	1.7483686193118968	0.7446517746090442	3.0110541696731215	4936.178077985876	0.37888993536888826	4.298859691353236	6888.510746085354	0.7958933824683502	2.9416641080749155	62.45762972060178	111.54375191894381
1038.nii.gz	3.773185047393917	21.112976451292162	1393295.7826254317	2.413424052153566	8.32600092499846	18.593113926942074	106.08420765532576	11.057456841373114	5.769816255794555	8.925422513920303	1.5388893607482759	104.54531829457748	3.673376713000853	13.880095445950417	2.8679777741906394	1393295.7826254317	0.23780424942732398	70.38969778986453	9.136525767779073	1140.0142639594344	64.37584893810478	9.58144064159143	1.1619275440572925	0.7827749413424601	0.5784907871081026	1.4475690793242082	0.8214883662010138	0.7698149719025162	0.7570640576545771	0.9976970465690024	0.9757921284534691	-0.3538688998455501	0.8997750741742554	0.34554917907996663	2.6517031538116003	0.12092089135518935	3.921317225974726	0.25664482392971616	3.2080138365067583	2.6858420464121813	5.055809888095364	855.8993362831858	0.1183489126497768	6.013048493299201	1719.8003318584072	2.958281053448537	10.199529867256636	36.742533185840706	181.06872234513276
1039.nii.gz	5.9210148941703	26.473679369082728	1178452.6445470697	2.669983093877883	10.172840594136852	72.57073214906859	242.60019926116553	15.251380721106718	7.108443044617827	12.916819990227133	2.1146265206999977	240.48557274046553	4.416302378225085	18.882971417265228	5.244314766516632	1178452.6445470697	0.20144190826259212	123.96199564510984	15.354867555743194	9053.656280602992	215.92991615104893	14.766690962329001	2.279196656745936	0.7309378420990881	0.8526860712366643	1.7502340252236777	1.5376806185049394	0.6888008325927335	0.6664682682209736	0.9990902615706077	0.9834408284886387	-0.26890301553307516	0.8650190411096979	0.418237038072462	3.4975548804332024	0.07658281931643429	4.573944666595839	0.18804529987410729	3.5341155199903804	4.261471904768735	5.29427918108086	417.64266263237516	0.12636691758922095	4.895464031255078	665.7655068078668	4.9575543404871825	17.586384266263238	25.01089258698941	210.99031770045386
1040.nii.gz	2.437341645341213	8.452683492397082	88145.33140819127	1.2630771164202605	2.8279218140912366	23.80880103467936	39.27805994481477	5.035313364582476	2.112900231031143	4.21877343250439	1.357569157918476	37.920490786896295	1.2874731325053828	5.978649882994925	3.454350764341047	88145.33140819127	0.492626073069002	10.389873743892336	2.450147293225982	37.05912845243055	5.100859758264224	1.6805522213223507	0.2653393071078623	0.7273590225602827	0.2135844251897837	0.7844831392111585	0.2177430124117155	0.8995100624536454	0.8979686462413274	0.9960802695769453	0.9767772922711926	-0.3830263059124679	0.7755817403609708	0.1873604278392396	1.4478702617961394	0.3768809806959695	1.9959363392204126	0.5607425134381272	1.765022498933566	0.4864728821075532	3.4602206894894123	629.493106244931	0.2552688995316022	4.432753904027458	1214.815896188159	0.5316576322001935	2.6711273317112734	56.710462287104626	107.64679643146796
1041.nii.gz	2.7234003562463425	9.802085584570547	182390.09257159894	1.3861475226802114	3.4531351859246784	9.648411898137196	30.178341473504705	5.4976434778223675	2.371616401561008	4.351127964471485	1.3276785194557126	28.850662954048993	1.4884521888487556	6.401353705892181	2.164068953945459	182390.09257159894	0.45747027178946115	10.753245458696732	2.713971887667761	23.336075297971362	4.334669417797587	1.948984974109001	0.24767952476810362	0.7740930225879942	0.21876448108169133	0.7981675803334644	0.19867843261959725	0.8949647622032739	0.8934767859498606	0.9951355729064859	0.9730394621022447	-0.41688619201329336	0.8212544984776362	0.19769475850232524	1.5128236347260775	0.3525447057876432	2.1571749007018526	0.5436586741502292	1.9118678582684547	0.5491661247192761	3.573417732620984	1085.5926758031903	0.24389860161833077	4.544076413374299	2036.200179734891	0.577307379725442	2.9078858683441924	56.512918445293195	113.65962705010111
1042.nii.gz	1.4479711482954778	5.550787842794402	219369.00745425123	0.6424754138672878	1.309697239465353	55.085838374833166	52.120970677685165	3.0141343609963793	1.5537378298287117	2.103146631756306	0.7676681329641752	51.35330254472099	0.7123940993304896	4.0211078608827675	5.21647219317175	219369.00745425123	0.7915754927366393	7.084302482714138	1.527699933788208	44.971750609851284	4.813084336901129	0.92487361617705	0.11961216122128325	0.7707366603863376	0.08543497123410235	0.4235676244922622	0.11210187959621158	0.9608462747701378	0.9600932938605778	0.9990698261897101	0.9930674223007088	-0.47094526980874474	0.6664108456254448	0.07147897352267521	1.1516875070475612	0.7494329240500446	0.9607258538046051	0.8633760972940828	0.863643180184485	0.26112144434958323	1.666464939256318	8557.393159873222	0.6307505830230133	2.597643272968709	10739.304709957987	0.2710646650841222	1.6091987911844918	71.47895629100022	85.32925480946415
1043.nii.gz	2.4986976280498827	7.109545743666802	109476.07893882027	1.1193782496951066	2.0950088157455533	20.66143962795148	34.12196831445357	4.716701993951466	1.6608250937112488	4.087154627174396	1.0241630599963125	33.097805254457256	0.9312381492836813	5.391622278710547	3.238304733534878	109476.07893882027	0.5448598283718625	6.822313096542168	2.1079747373806623	14.265921411395912	2.787252434238472	1.235792237998887	0.1795940613259568	0.744688732513547	0.16734457499450012	0.6662397276207093	0.15108884912205484	0.917993497715011	0.9175019162743296	0.9964570730323407	0.9792380898461543	-0.4006295269762881	0.7602052660115128	0.15982163318803205	1.3579045791330224	0.43664951584052103	1.7399992997452283	0.6218640406275217	1.565282390153378	0.35384657483121096	3.218940360985806	1116.810408921933	0.2965508255236147	3.6269732060538873	2051.9421136484334	0.3891539838942445	2.270844397238449	60.58417419012215	107.52734997344663
1044.nii.gz	1.7889599897380388	4.580933750837178	117582.85430989054	0.4281765338979644	1.3226741393547816	62.29104371592465	36.667490880541486	3.0736373562750443	1.0351083573721127	2.665885281985091	0.9557956258765905	35.711695254664896	0.5773614246217714	3.5779347724208836	5.773925766753193	117582.85430989054	0.8675034115467782	3.354370637809039	1.2429409883674185	11.228709849650933	1.6618287810923773	0.3920929998191067	0.06725481352509581	0.705143145420025	0.05994840918733682	0.33030263853208425	0.0636031420314826	0.9709935106319669	0.9707152478612253	0.9989847195837099	0.9934132713183644	-0.36215225139369295	0.49598078913935745	0.05562940859022578	1.077835462361758	0.832643963259518	0.6440789781259855	0.9113741169376803	0.5787306937261532	0.11483695333605064	1.3967819484649875	6080.51616766467	0.6620050264196702	2.1083140869248784	7968.018835057158	0.13780561606534047	1.3217201959716929	73.11714752313554	79.04931954273272
1045.nii.gz	0.8930208185956128	2.3994864578062294	76748.365296358	0.09187284439101337	0.6411947316562598	968.5564691754514	114.62242413375971	1.5596020762811915	0.6462784613029877	1.194300350884388	0.6486111489976765	113.97381298476203	0.2966937704264998	2.8840601027946176	27.314171768427208	76748.365296358	0.9819172341729581	5.885444040191096	1.178403161723789	405.4112329153069	14.385862506742793	0.6115787529058113	0.07579155591409581	0.7794258665125184	0.01750711934718127	0.0877187374767583	0.07546757770013734	0.9948402524271316	0.9945490735511211	0.9998729037167549	0.9993484534927132	-0.4617634576223796	0.27175307312101793	0.006929256981608456	1.02198549475189	0.9774208779915626	0.1289603520495905	0.9886337765837377	0.1173014451282383	0.1718425772049768	0.5431063824668663	8057.843827896391	0.8732896746392534	0.7451648966697165	9060.150319713883	0.210601155690107	1.2612983634984285	78.2756042050504	78.93204725262815
1046.nii.gz	2.205434026265697	11.32895144039439	348800.1395564135	1.6536211810357242	4.820876742642975	17.28101005353088	54.57766387925971	6.315574758802662	3.1634943763433605	5.244990502063362	0.4577926795077121	54.119871199752	1.9747828162273686	7.806179122153439	2.7520691704158304	348800.1395564135	0.37983607462003627	21.049947953118913	3.785468587174255	146.32585059941772	13.859627289657983	3.27431591263564	0.37605733332982944	0.7935864950003996	0.29005108638188937	0.9546173513405206	0.2893270400572284	0.8659978549418226	0.8628983649271414	0.9969994686369624	0.9763347562852122	-0.39889774173372955	0.8500361662516782	0.2413802073663487	1.7495411953282365	0.25746642087234645	2.6263950033452668	0.40363337179763126	2.289002031428619	0.9125933114913676	4.036513452834145	1105.1561844863731	0.19307410630439784	4.999702479928077	2174.181691125087	0.9363079968804954	4.0251572327044025	51.3319357092942	134.43710691823898
1047.nii.gz	1.464997189208519	4.846028598122279	88273.6030740335	0.5210516083060794	1.7250501057598449	104.80914939870316	51.33841609173417	3.016728088063075	1.2155798526775194	2.5383328919810073	0.652814883500804	50.685601208233365	0.7423949269902826	3.633830962027321	6.703501875487745	88273.6030740335	0.8244579090373573	4.104079103279709	1.3097726959225886	16.172638123604838	1.9600808438293895	0.4659776616242287	0.10867056673369073	0.6190839525833951	0.08703652682486546	0.42782747718898967	0.10093152989559942	0.9584916373591359	0.9581643426094073	0.9991466714509926	0.992861068233793	-0.31984047225851	0.5166023008828544	0.07985899185041268	1.1047359471681284	0.7665765717713695	0.8275163882460446	0.8729463940865236	0.7401945019451793	0.14366205708947988	1.7631325749288604	3749.9498878085265	0.5609498710259576	2.618277806339224	5511.5011219147345	0.17272785554012182	1.4143605086013462	70.14315632011967	78.16888556469708
1048.nii.gz	2.7476862217594937	9.69728200922307	616923.1082384537	1.4910414901055944	3.0062339243157292	23.891134527083597	56.05877602316507	5.826633431118657	2.7125994857173854	4.5006768536182475	1.310693338165902	54.74808268499917	1.3210552099804336	7.385899892347351	3.7903434236670046	616923.1082384537	0.4434210919632409	20.60186007914703	3.399643249141584	226.71757887489503	21.09314132697651	3.5931267673449527	0.3319795633468395	0.8308972622345951	0.25497843111632945	0.8870365337371585	0.2655640269476681	0.882131978889791	0.8796015301768229	0.9977633935780852	0.980774851778732	-0.4144290008373001	0.8393026467770227	0.21370603304996974	1.6075924740518188	0.32284626366264757	2.357089301098794	0.5039305108880396	2.0724667417743343	0.9812765826729484	3.785822118683338	2550.753293836767	0.22555073780500196	4.649965278527371	5014.649129012291	0.9776363190865061	3.5727296843222214	54.860641966575294	120.56662834910249
1049.nii.gz	2.1349767647121536	7.264695456620242	211404.5872703003	1.049502847609629	2.4862923301374247	136.39295587917616	93.42236765305755	4.443205905768196	2.016070089938457	3.4843586959679462	0.9219633563890963	92.50040429666845	1.0763454805616601	5.946246745185115	8.88239426342724	211404.5872703003	0.6029227680166528	15.615771633571205	2.252614128685105	613.6174267945188	27.717312529665545	2.2996175524339533	0.27671672828620086	0.7843717807478912	0.17242419334930764	0.683153678278605	0.24605241129546152	0.9224227391453497	0.9209853964574433	0.9992722629933579	0.9915872145156805	-0.40842037019827987	0.7493629899111083	0.1415398579001354	1.3216977126340985	0.5121553901445771	1.6277277786854747	0.6963652206502016	1.449765589394178	0.6440835701800385	2.855506805833154	2207.874393711323	0.36927151592428886	3.9892940785865316	3604.875229971567	0.702561043151504	2.488375982605787	62.78758989797625	95.52065562803145
1050.nii.gz	2.365758482414126	7.75790449146923	152755.23643090142	1.0859425880233762	2.5658401360522123	12.644045219034522	31.661351957830924	4.516442677604611	1.836739418237062	3.7806407829476454	1.2662235716780552	30.39512838615287	1.1289752358281704	5.211188585783928	2.414365456877011	152755.23643090142	0.5621289402469135	6.758232016516386	2.0604468957249056	11.124805258170749	2.4919926811854216	1.2183179982044083	0.13959132103431632	0.7940466994751834	0.13279155475920135	0.573789135458454	0.12159066020850143	0.9345970401395629	0.9342714092070893	0.9972308559795863	0.9834904848509192	-0.4786667556645752	0.7983149393663939	0.12807851818594002	1.3381932765606885	0.4809635052280933	1.623320032552182	0.6631480755200074	1.4838690591413708	0.33947732980968126	2.870204690436393	2213.176	0.3934535111111111	3.4435794488888893	3161.975288888889	0.3567311328395062	2.1712	64.73368888888889	111.5959111111111
1051.nii.gz	1.7567992693181125	7.059002480233174	465524.57132854033	1.0024587658465285	2.4430132017356594	62.15061001778579	70.98416589555379	4.220929201773071	1.9998645023882067	3.3686467091603634	0.8894822855495366	70.09468361000425	1.0593343067509955	5.56960458119009	5.923439198234024	465524.57132854033	0.636848584851558	13.204251864432992	2.1640681446456784	237.13020777969194	16.828596761973476	2.0967043385698543	0.21042888421108724	0.8176333702853199	0.15883836548606267	0.6562586452094126	0.18446368861142085	0.9264317969746304	0.9250515654655024	0.9990897584461134	0.9902437916993654	-0.4166972357702378	0.7470486134738068	0.1348846548653156	1.300959606148795	0.551232587355314	1.5709626938295533	0.72975434253038	1.3944572568678777	0.5767833056952355	2.673334881725645	5978.29659492237	0.3983672016340621	3.6536689088860332	9557.18671286733	0.5799815442516065	2.284200706337043	64.07070033984141	92.86419670820284
1052.nii.gz	0.7231585391956427	4.171591516728699	192909.0637723408	0.41953562585610416	1.652015616841244	85.7205557798214	53.211403593143395	2.1764881361763444	1.3289833950190768	1.496747854460017	0.48631333420891093	52.725090258934486	0.725429402237824	3.187904715515345	6.6201803039574925	192909.0637723408	0.874464066745974	5.425635868288595	1.2892099797986334	38.2173240906725	3.539026003101948	0.5418992864341675	0.0693674040480386	0.7720890202063653	0.05300600829371638	0.29822021188093745	0.0665036266084675	0.9753495333362416	0.9749360398219943	0.9994506398228977	0.995675547339355	-0.44323427924663417	0.5443775256610692	0.0455820349692332	1.082162324877252	0.8455255374900889	0.6203945698297628	0.9186440205156203	0.5626829452281653	0.1528166726205515	1.1969317627944096	13913.607312190496	0.7329895328306025	1.7927786474642209	16599.07691497208	0.1702549923882993	1.3554419976820145	74.60899799810346	81.65983563375829
1053.nii.gz	1.3971455665842067	10.149311463919647	4400136.608894291	1.4800589176800119	3.3302287191086033	151.4491805352743	535.5825606216463	8.063018316168346	8.337416300855667	3.2294371426033934	0.6758876359270307	534.9066729857193	1.5621507840972815	29.529728696878923	10.93466429035768	4400136.608894291	0.552740078632899	806.9926125444082	29.87526413086399	1761318.375268402	12693.01004196662	116.69788656287363	15.426396401904125	0.7667982217672447	0.753312772865113	1.1937864910293177	14.811914122242937	0.8723428843065705	0.8653107886461014	0.9988768858953776	0.9939947750615579	-0.4198163240539514	0.8393349439008229	0.1572055434067407	2.134802137271648	0.4613003099827497	2.335554489434833	0.66681758490272	1.9697532211462243	33.03107074119443	3.320440178287771	1512.5477606024574	0.2997518352363174	6.099310206582988	2789.1264367816093	32.37744251106231	36.88485929449069	57.196591359492665	139.2150217994451
1054.nii.gz	2.5715437514530235	9.932188471278685	286244.8371417114	1.41003270819788	3.3750911009468147	19.4054109993579	52.152030438731686	5.5417314293160915	2.4795474741252392	4.46960702378	0.8777697195027575	51.27426071922893	1.56559319324377	6.588618475023377	2.8788882818948762	286244.8371417114	0.4472142623936669	12.699106174749616	2.817881148593777	45.48215100053851	6.058306916330883	2.09733019212386	0.2741447225895934	0.7686109352392273	0.22748866205279086	0.8233855380182125	0.22138508724417139	0.8924919299539398	0.8906553940410755	0.9977914702025419	0.9813213958266737	-0.40653148898530383	0.8200124941509267	0.1993574867286347	1.5369011924105984	0.33670053005788125	2.2111912368020374	0.5198579323215312	1.9545276777923817	0.5928687286783633	3.617663857853075	1618.7791932059447	0.24549274995540565	4.516896593248576	2948.93084622384	0.6243507599531894	3.031695480740067	56.28965726417956	118.35198665453443
1055.nii.gz	2.1829766577056446	8.128762970626212	305425.3071700703	1.247640353748348	2.872238697634761	57.46141063898673	74.41614788854129	4.864535135693782	2.168105676329646	4.0692194189824304	0.7214857025675877	73.6946621859737	1.2499811060853518	6.007452411952219	5.076322062661618	305425.3071700703	0.5078063111819157	12.425782395471208	2.42715212592132	116.22126622642614	9.361825854866677	1.8468443750636074	0.4241987812687172	0.6265012571353319	0.31535867699436393	0.9887190848049414	0.3221627705568852	0.8540847943006121	0.851272476710048	0.9981780858304978	0.9806431731409913	-0.22833176867568056	0.6475591860071948	0.26701411706364414	1.439266149879992	0.34338561849009824	2.195581360919242	0.5414263169410477	1.8367044187571562	0.5677607890830811	3.692056537207683	1392.3524754815078	0.1645223296090639	4.591813683236309	4297.564811532554	0.5917304131618434	2.6787191303320337	48.52570010634527	81.76722202528654
1056.nii.gz	2.166946487062073	6.889233861870394	263414.11367374373	0.9626533810735485	1.9418404789570438	49.74768200236698	58.439555428588456	4.175703116216469	1.847188531867767	3.29997767224611	1.1133508957669873	57.32620453282147	0.9314019321529832	5.306938480004363	5.277696385344527	263414.11367374373	0.6540919163449433	10.727099515771085	1.9482286732793177	77.36092051714849	8.20022262402887	1.5492760215774575	0.19690892756642447	0.7726822109979468	0.14984772004466068	0.632017284409578	0.1740468121210094	0.9304480287909931	0.9291921806833128	0.998683615377916	0.9887032938554614	-0.41066311160287816	0.7295468988011384	0.12792908163619152	1.2689022519258137	0.5752723294748958	1.4837203135567054	0.7478395590059419	1.319864626688932	0.43654623728597036	2.5715641436924344	3942.2282690045977	0.42149345333097377	3.716260920426844	6117.7216935742545	0.48852468607496946	2.135464556826687	64.7425424997327	90.38073345450657
1057.nii.gz	2.244285854796778	10.452899968193384	355621.27178844437	1.5552883522329297	3.9710326803446323	116.415149305132	135.0467338630992	6.065673902375791	3.278082840466809	4.659256258206906	0.9901923181445209	134.05654154495468	1.7187997233608985	8.965743421818798	8.416493405529994	355621.27178844437	0.4315466312306047	43.59215521592431	4.06437008441822	3692.853337854489	115.35397500002682	6.287046485034481	0.9863161485452374	0.7278274974042611	0.34843990254447416	1.0426429680892833	0.8621361329666568	0.8596989318538392	0.8554512027966414	0.9989023776223199	0.9885413537649166	-0.35397423522839644	0.8097656910698653	0.23882978099783175	1.6550391777030207	0.3037893999138399	2.5199265654472955	0.4955721064123141	2.154587670713799	1.8183406583949293	3.909749604261977	839.4882459312839	0.18975774094287612	5.370200026814122	1909.1622965641952	1.8769701329097572	4.675632911392405	50.59764918625678	107.67879746835443
1058.nii.gz	1.1994095940566243	6.760120716440543	326814.22649014735	0.8272896532709436	2.491996765148788	57.50322671525868	72.56393567628355	3.3656644010153833	1.9340069896646541	2.4445415982015994	0.6739668579703098	71.88996881831324	1.1151461272321086	4.500414695334129	4.648325409550213	326814.22649014735	0.7050294976585978	8.926035569717147	1.7317656688718097	65.32265826966082	5.609360282256816	1.1406888716297283	0.11037660761427422	0.8225898636021565	0.0907756964107449	0.44422067138896115	0.10187799412942596	0.9566760798383454	0.9561979072106634	0.9995215677599987	0.9943897847832642	-0.5253075363690926	0.7552970598839455	0.08240557666800563	1.214159081148583	0.6562491593452598	1.1951001973464805	0.8030080942911952	1.0964155795587773	0.31276636981100064	2.038804494548296	9185.81978185424	0.5692748997182845	2.5528323915778848	11376.355974219137	0.3374062013539353	1.8294496777392166	70.27218641546851	97.20091720376797
1059.nii.gz	1.455577720863815	5.417787402462393	122101.94161805211	0.6025035225092991	1.7592808930883015	35.09465979400445	36.43027672433353	3.1567848232680857	1.3472150042307869	2.629597943094351	0.5994520807958524	35.83082464353768	0.8028272801303815	3.7812235114221466	3.91113012519395	122101.94161805211	0.7873365454754866	4.332360822915908	1.385336979703546	9.344213607583253	1.705025366696027	0.54285408638224	0.1018985071716653	0.6832720663989404	0.08987881435198576	0.443131780976905	0.09363888475015707	0.9566453079171529	0.9562010559394145	0.9984639642371295	0.990135539810596	-0.37044712296228427	0.5865132932139717	0.08288482673080949	1.1292010486121922	0.7315547172007927	0.9381302764923479	0.8516211123686667	0.8422425593388901	0.16118814838847634	1.8870945761232403	4690.54074941452	0.5492436474724263	2.7817824372425672	6723.854098360655	0.17456481141233704	1.4692037470725996	69.6344262295082	81.45772833723653
1060.nii.gz	1.4424558932324085	6.564720670620432	69479.31846376977	0.8792901109474397	2.182516015213997	52.75462904992916	50.61031926509974	3.5879693872391467	2.088726443185548	2.4434961473117838	0.7463905755582358	49.8639286895415	1.0050204932436984	5.243546864605834	5.75881237426648	69479.31846376977	0.7043253792949872	14.621259397552423	1.7609430471834484	108.36961545308048	9.656692545513188	1.4373703138881764	0.27488367891814486	0.6626410697789167	0.1499325470723641	0.6199320708445796	0.251582213044553	0.9373537638407298	0.9350845621563404	0.9979439909882548	0.9881781410252475	-0.3815731356680511	0.6659857989323259	0.10405287920958431	1.2124873284263618	0.6593378121575812	1.2684375660746658	0.807135333048824	1.1055534624997785	0.42806349820158035	2.224015419065948	1236.4040364068064	0.48927741844353245	4.327910564322413	1779.830233478433	0.5881756021904468	2.1677878907795805	65.83893945389791	80.53502176493866
1061.nii.gz	1.7983980065677192	6.247492892246183	180984.37078446717	0.8360450392588857	1.985017697837789	32.35000119630243	37.49375017375623	3.733722227450701	1.653811119038696	3.013895806247811	0.5670717942890081	36.926678379467226	0.8943592138435318	4.63677556793888	4.265768432655329	180984.37078446717	0.7008109369320887	7.559005995675503	1.706488842959686	33.36231508237815	4.642834453540109	1.0916376164113917	0.15796309214756607	0.7467525237114888	0.1341808068311066	0.5883043582847476	0.13955600160608447	0.9362709929002804	0.9352322712804804	0.9976219177928406	0.9853395544844787	-0.37327753294918076	0.6695616980718491	0.11866909150472332	1.213700181176275	0.6241169787185951	1.3120710576433932	0.7823204028241677	1.1602967914326037	0.3124001771397395	2.4027923853458493	3669.5533380850557	0.435917478983732	3.521338581339323	5899.426467094322	0.3422192604393814	1.8454502257068188	65.64599667379424	84.97184604419103
1062.nii.gz	2.2039568603420245	24.480738275854655	13107051.757138256	2.1459000163880217	4.7184236055191535	91.726562095386	489.5218632990974	12.077596102469668	12.93303871366779	4.080258133335721	0.9515934211612114	488.5702698779362	3.0199693782969126	33.61570570536462	8.21680466634869	13107051.757138256	0.4100107523739918	984.1473424552925	44.33532309923102	1997134.3966581246	14879.96188806292	152.16529720736597	8.153674091478724	0.898360697317424	0.7868517262952432	1.4874835600808178	7.490723179562132	0.8250500166507054	0.8120736174665621	0.9992149877500096	0.9926595918089492	-0.4594873664730822	0.9247235019241454	0.19751991122732263	2.8865896918585356	0.327709489342504	3.3132753806910618	0.5539258008181481	2.73458850431955	40.079742824711154	4.101819097532854	2661.8069661177688	0.22948590103610386	7.439523792452891	4755.71471678593	39.62644988117415	47.88111044055522	50.99224071040607	192.70273299422365
1063.nii.gz	0.7107320603535784	1.533720010386853	465297.61741717905	0.08346214369654881	0.36971402305543133	671.6939553927991	353.0915613070912	1.565646351748257	1.0189892868514203	1.0157714189601812	0.34795713132064565	352.74360417577054	0.16968693084512354	10.468282146184675	25.0820153582717	465297.61741717905	0.984075117441724	107.13368259338621	1.4553601102031306	31379.005638329778	447.1653024343028	7.75664222103871	6.638026275150461	0.06804936199385057	0.15343851857858945	0.09655095702576152	6.614480796583518	0.9936346078434951	0.9934075413707095	0.9990894254357847	0.9986334864212516	-0.3201572556891396	0.2214143765746271	0.0048316127601872655	1.0842809602192989	0.9762212380750088	0.13595034742017595	0.9880286553357368	0.12386872080000294	3.5986671240472927	0.6904322911345737	3482.9166274140366	0.8202818246382564	0.7550469489557544	4178.38294865756	4.203648930394493	5.399905793688177	77.49693829486576	82.36363636363636
1064.nii.gz	1.1925417948919992	5.30106714410841	266520.8443848934	0.5674319829591508	1.9896323441980064	603.9687938559074	256.37549734003255	3.193917732448643	1.8369048365129692	2.2990323116764215	0.1310982389760109	256.24439910105656	0.8654976979811411	9.032147536944793	23.476703612726062	266520.8443848934	0.8061896384516525	71.37857864748801	1.6431881092180545	13579.073532561259	236.14638523477112	5.278636839755491	4.174340124303484	0.10281928597430462	0.1880017858086524	0.44069387294464185	4.138852914756036	0.9584707573356027	0.95807452739459	0.9990059353803098	0.9972813982139782	-0.3559031315269252	0.5618194158187184	0.07443389034336195	1.1692037147853134	0.753249370808843	0.8876898578410509	0.8650080539710355	0.7973000226605146	2.363244241014743	1.8725920440902308	1784.0425466789104	0.5460797510495593	2.749282625065245	2633.8215488215487	2.8464880881610153	4.254055708601163	69.70645852464034	82.81971227425772
1065.nii.gz	2.5952242163640538	10.1497259434427	796831.8241476854	1.526358830390323	3.3680478164482333	241.76630670576466	283.5995268845217	6.527489862952561	3.7743674458382226	4.493495848463748	1.1286101690346022	282.4709167154871	1.54391606466818	13.478731486903813	13.656848190519698	796831.8241476854	0.4427594620282709	139.06807858510388	6.928049372816173	69823.69024542079	1015.1298388929142	19.204259582396908	3.347008768081502	0.70386176228209	0.4487194175744154	1.0981277217216845	3.134712807990176	0.8524256068450861	0.8480412968648622	0.9991201645734601	0.9928882036379517	-0.34034573760855413	0.7947885209385518	0.24600388792835431	1.7215461125707752	0.3063412370678589	2.5054916504016242	0.5010610113789049	2.13648421808146	5.637817087619601	3.9279609169669776	778.2959416324669	0.17745005509176173	5.354191683566395	1941.9430004559963	5.698698539002658	8.705198358413133	49.58002735978112	104.52918376652987
1066.nii.gz	1.3403705744056642	5.087376387823015	318236.01864456176	0.5899461695540776	1.7873861795160084	226.24344532951073	94.61406194706092	3.1171658914066933	1.5475538151173	2.3644074845322787	0.7179227250156147	93.8961392220453	0.7851649696372264	4.72703889226518	12.000160399112104	318236.01864456176	0.8134209414131214	12.628173494438334	1.6332891768480782	456.59157959627976	21.145179910494548	1.5192357605317657	0.24728322417733317	0.7128932886271531	0.1076472738767577	0.4790823485838934	0.23514938035996844	0.9554697318135783	0.9542531117058639	0.9993920869407857	0.9948769019640751	-0.3766478657228449	0.5906993470377631	0.076999096366392	1.1468626126478845	0.7564524289932602	0.9420174284240536	0.8674029600730955	0.8309866465425737	0.4416297461772748	1.7595965127668305	8307.666479427047	0.5833216177100862	2.7670911748551887	11584.741047605674	0.4878937694267926	1.8151944951551748	70.45878387866873	80.85704255020363
1067.nii.gz	1.7031243106730005	4.261938166697423	163200.5871954973	0.30050986087439846	1.270629949451574	880.7537885655069	283.4063498074009	3.077269801248444	1.304394305016596	2.4444229856945383	0.2796380691147407	283.12671173828613	0.5472947740413816	8.862129396351598	28.47787129382439	163200.5871954973	0.9123361194455688	69.06774800800353	1.5984610787134328	21758.084736351313	298.1775227448922	4.954849212269304	3.3389155167438433	0.15555135002723422	0.1365875031739877	0.30316184301440696	3.320042914766244	0.9756746395396716	0.9751410271320822	0.9993611410750671	0.9981974556440215	-0.23412169958289497	0.3387390258714505	0.038299402735061494	1.0928632472305684	0.8835018860713933	0.47155632044880796	0.9394218493390505	0.4176383563543263	2.073441182253287	1.398729149410357	1305.46583253128	0.6282318732104332	2.0754760676262896	1895.8344562078921	2.755365574175954	3.9932627526467757	72.56111645813282	77.87006737247353
1068.nii.gz	4.813042955268395	15.657463449337493	339099.5117041221	1.886113062800626	5.120769449753867	16.21344114163815	62.94694495332496	9.473539843460966	4.0798055044677595	7.3506018721778155	2.3289339518673553	60.6180110014576	2.3502248421519485	11.28862756284317	2.980908432420779	339099.5117041221	0.38258088178077404	37.685155086940135	6.8213699460349915	340.915606642629	29.46004358347519	5.056162905238278	0.553568048524038	0.8026522863772518	0.3951535599601991	1.1431652331532676	0.3931285931505354	0.8229691578960819	0.8172709336884708	0.9968180679445542	0.9724783185149039	-0.3471186464943441	0.8445798181712969	0.30495541970593554	2.3865586466409314	0.24546563625394063	3.0553167019412397	0.4641018891025127	2.595211835987271	1.4024327384405781	4.510631179938633	356.20931980458477	0.13386295370333887	5.4216853993993155	1018.0477264186396	1.5333033654802812	7.388575723412251	43.049605411499435	210.9849680571214
1069.nii.gz	0.8441464031627571	2.58881902326407	23696.811025486168	0.12317773743609388	0.8016735189808554	42.19067356665131	19.459547700354623	1.5694303586178173	0.6424866494732095	1.273117664033635	0.519423279962451	18.940124420392173	0.36158784956850193	1.8838844634907057	4.525592659396718	23696.811025486168	0.9690121168860424	1.0859090212304126	1.0418088529285616	0.41488110533782635	0.13641418206795553	0.05752953844239038	0.013538457211253121	0.6157755970538511	0.012849493751288155	0.09911164974519653	0.013370989376700039	0.9936900803676835	0.9936441494703525	0.9992157783427491	0.9974530666984078	-0.3984283652374826	0.2923659103063329	0.012246650723818808	1.015288341667439	0.9608309286615562	0.18037894048239378	0.9801597239966074	0.16706501164872342	0.017766998913410874	0.7270784434523708	5485.8339074434625	0.8216016036308915	0.8636189464215743	6470.093904448106	0.02007692330295261	1.054515500973491	77.21985921821177	78.43627377564775
1070.nii.gz	2.0817432307102064	5.862321036998301	380852.23860735935	0.705685864763609	1.6580665112057291	356.84782698701275	286.5938459517287	4.336743241056422	2.241628828001701	3.167485500279506	0.25526412862777625	286.3385818231009	0.7598775586835259	13.450926706630813	18.166397232990974	380852.23860735935	0.7348762419530469	162.12008732830554	3.6618180148376274	74869.53698712609	919.0292094293476	13.248761311952393	4.988681941941921	0.44868153103914066	0.2458989582907168	0.539833184575465	4.927400768127345	0.946835745332715	0.9460443189670089	0.9989826725578537	0.996668676459009	-0.35525863430577986	0.6143814103357484	0.0907792944212977	1.2636247755937253	0.6609918913324515	1.1118304185451642	0.8052018013391841	0.9915667545184328	4.559360813473578	2.359658939579214	945.3686460807601	0.44910624516900716	3.2651934936047526	1546.9144893111638	6.554893280900017	8.270308788598575	66.80237529691212	92.31971496437055
1071.nii.gz	1.419380484395354	7.862155591086666	655145.9648325018	1.140084672228207	2.614504016854934	86.89661998623218	154.57245836322892	4.892903389542655	3.6970207616533397	2.814984134506977	0.645825426695203	153.9266329365337	1.189440012327127	10.47216378792632	8.029053859285556	655145.9648325018	0.6481979325879167	85.72571082175735	5.084154023466414	12102.693239458253	337.913378150315	12.614594658812782	1.2284493325519004	0.8226744595291675	0.28558200393123345	0.8612276701494237	1.142708471661291	0.9100524933439462	0.9053982883163184	0.9988391252649448	0.9917999820105322	-0.4344899991765351	0.7889976501943244	0.12829788864404673	1.495866454537743	0.5701967510946271	1.784728349811417	0.7480562367264094	1.5346166258973972	3.46076099784117	2.7556848142309587	2354.092400401741	0.3940563107468599	4.841449315743739	3872.3344492802144	3.422377479063667	5.654335453632407	62.50887177770338	89.47623033143623
1072.nii.gz	2.7275220161379075	13.210377902461948	501712.26954900165	1.9012819468396966	4.919967066713276	224.6056247141677	269.8414007675514	7.704348340375989	4.356266211322332	5.601333707286235	0.31491889427989805	269.5264818732715	2.1214445909010347	12.099580373475023	10.928060618067747	501712.26954900165	0.34108862243215426	87.04286186432769	5.714559585484322	5152.326721970069	161.87316997766692	9.556104982164179	2.880427318570322	0.5372135757192839	0.516731331134296	1.2505209107105077	2.6038556852662045	0.8144073829758279	0.8076961600792292	0.9991929504002118	0.9911544372945874	-0.33811753059226435	0.8410666802709058	0.30296510424199713	2.0113723814740734	0.19840454513343936	3.1460256559873594	0.3287769545584873	2.633862343532949	3.109133075183625	4.535196519870199	466.4123139772396	0.13609930375758378	5.340025811606607	1168.9107090749926	3.5824306352453172	7.6798949518529325	42.55821418149986	127.67989495185293
1073.nii.gz	1.8400836444932267	5.735412026369038	77794.63265437851	0.6715785399889483	1.823931446228547	9.710744937345254	16.433092714762743	3.481653218706351	1.2929200917010544	3.0498031799902647	0.8623552138214816	15.570737500941261	0.8309507254867444	3.921412036124534	2.06220914110419	77794.63265437851	0.7408454129393343	3.255563221734067	1.4334770807982753	2.252902383746803	0.8647728769068219	0.5026170424847171	0.09901078390837265	0.6701991658285159	0.09749217353498456	0.46233169505761657	0.08922480651371911	0.9515070149614058	0.9514057742698465	0.9942026352472731	0.9805521856387827	-0.3714743397976133	0.6141319110618328	0.09616338945827	1.1543713178734898	0.6710196311474141	1.0549652273183954	0.8119137124463609	0.9538485687377043	0.1504069565982724	2.1483318302865877	2495.921921328326	0.4933627043542846	2.819121166050058	3747.936944060091	0.16045937635447088	1.5113658825854912	68.11919351650523	85.80430915200633
1074.nii.gz	1.1018419121451244	3.782399644662786	54683.28001360457	0.26943637426649597	1.2948854563984467	22.8853555501814	24.404396338032814	2.2448432321428773	0.9380406338705138	1.8464777766371492	0.5226837833243897	23.881712554708425	0.5718544200420005	2.6413420702987827	3.1480160626293943	54683.28001360457	0.919541355469435	1.9373667954325813	1.1131573960601038	0.8561669559688729	0.3119127583008049	0.1484976550552744	0.045561755408796124	0.5297000223534317	0.04218705148121777	0.2536011802612007	0.04372613896795864	0.9794283677083511	0.979243944652149	0.9982799467339223	0.9930462779033844	-0.2883025553639173	0.36638503148833995	0.039617225820042984	1.042795726786692	0.8891180760317972	0.438688957761711	0.942431797220322	0.39182712222630595	0.04851485261601764	1.1196241018264603	5625.288849196224	0.7176944181163847	1.6026173285374847	7207.365144169431	0.0522644015933524	1.1457004337841286	74.75988772646083	77.47588670579229
1075.nii.gz	1.0316294509716353	12.448061828121247	1157543.4575729428	1.6335277557056154	4.570651535433165	267.98157007330076	341.38459450151686	6.015962126103566	4.785642756292968	3.439414560184939	0.345227059116195	341.03936744240065	2.2024736756400776	11.534109444481265	11.16000676993101	1157543.4575729428	0.47115677633683395	96.84388037455939	5.368785323660697	15399.969541939065	282.87471580349103	11.815149968799282	2.683270135601632	0.62794215458732	0.43979100744410576	1.1776090568758026	2.4837038670537357	0.8523978140056157	0.8443550852057461	0.9995425955928128	0.9940438128993323	-0.37467516525287403	0.8364157291181057	0.21557404717555773	1.7566474109957186	0.36294794018368115	2.667756018384385	0.5832535786650076	2.214226497142722	3.6246050261002294	3.747298059467974	1913.4383404206412	0.21991016439726943	6.063224888673698	4099.535110906792	3.8556653661905522	6.933570853924836	51.9042638777152	97.68107114124813
1076.nii.gz	1.9364629533035485	7.8588528623063105	271597.7397688888	1.161259742069868	2.8593290860517673	64.38849204303379	83.0171147115828	4.628149735731521	2.067507026066013	3.8349991612223975	0.7965742958002978	82.22054041578251	1.2461052250202702	5.636776548345401	4.7113010238865165	271597.7397688888	0.5398148833453148	10.353479879624945	2.2358820553688394	62.79239600741357	6.0485476498453	1.5657109471761335	0.2782167793586286	0.6984523670250042	0.22219029722340822	0.8052962644652422	0.22793504139977785	0.8946313698034832	0.8931418500611955	0.9990692300438425	0.9877959959353801	-0.32936386774044557	0.7248165592163685	0.19787062987678233	1.383473263538928	0.4130687529162246	1.9169052179941222	0.6083916966243821	1.6735099805380822	0.46098193163369044	3.3440833886588206	2152.4295741693963	0.2518050507919275	4.433508022849415	4614.337622835751	0.49535015894169376	2.4314459522695366	56.87225081890501	94.65722976134768
1077.nii.gz	1.2614837992303365	22.294282410210993	6195649.981700471	2.024525721689636	6.043525835775203	20.365664796192707	166.4607215270831	8.496497107385375	8.003718936186761	3.757164146215703	0.28332149879822877	166.1774000282849	3.28704945721618	15.610361359616128	3.5658714835160645	6195649.981700471	0.4132776490903413	171.49291868198824	10.922340910104523	11862.583539197018	435.944703692444	25.37865201833668	1.4450905295118233	0.8921200591148927	0.45962472733126325	1.2588975139759628	1.227141001654985	0.8469849205530335	0.8358780257662525	0.9988022000164181	0.987557054284149	-0.4693327697005822	0.919887771443386	0.1968552992784494	2.222372262325956	0.3409753348394944	3.091973637927387	0.5673548326854849	2.5742155093184897	6.705935636962125	3.9040967737754553	6590.858800393314	0.2592274847745649	6.885126975535851	10507.584228121927	6.783095441989618	11.755162241887906	53.25305801376598	135.448534906588
1078.nii.gz	2.6695832749285424	8.717169198815668	188885.64102281432	1.2804575234927928	3.037533712350594	7.528695469317217	24.550818642273317	5.141332544927046	2.004095155032873	4.317460261444062	1.3221975438638498	23.228621098409466	1.3101491986586635	5.808235787990176	1.8172892152053697	188885.64102281432	0.47018937024098617	7.302302631363839	2.5045243933903976	9.67520626197912	2.221153723060855	1.4741829792368553	0.17714510519513757	0.7852331598537673	0.17148655378564456	0.6718214384995218	0.14712330541062973	0.9151768665967901	0.9148225782481271	0.9932348486689382	0.9715519959446208	-0.4470306999414233	0.8206362022959595	0.16675205630427606	1.4765708293497581	0.3644359733035161	1.9620692922471308	0.5337548923509626	1.7797416595149482	0.41283202110799816	3.3915452878270655	1666.262725486694	0.29760005813300483	3.7604573776202797	2632.590283979282	0.42625847157599417	2.6338631898553313	60.35524200750134	130.6017145918914
1079.nii.gz	1.4437197998272981	5.6602969150499565	850838.091582566	0.69692011102558	2.018013281244507	646.8219213767173	331.9257828420105	3.66290335146521	2.0300642427121147	2.6336598609238075	0.31255313271112334	331.6132297092994	0.8934556849182673	11.294331886880224	24.306280924851357	850838.091582566	0.7485476152478482	114.14507180882437	3.6972300480934734	113255.55181407975	1112.3412630889572	12.812722516648844	4.1447088940326715	0.5122139394014316	0.20229508005348762	0.5169915445639074	4.103045312294523	0.9491306638384172	0.9485364122469034	0.9993685922274826	0.997545878155222	-0.37057075871429074	0.6226935359269707	0.09114372328838916	1.237011605412645	0.6811262942052937	1.0941946822310062	0.8193410201224851	0.981574901524581	4.239357852670379	2.151867617167331	3295.84047976012	0.4941290074602879	2.958167093364862	4992.812593703148	4.568721838481059	6.131784107946027	68.01799100449774	88.87331334332833
1080.nii.gz	1.51717273830504	6.881273903247603	253234.8578608038	0.8963006206731615	2.3575078740940927	20.661518755772864	37.36571970461965	3.6830741188159295	1.9321812847537505	2.698865523198574	0.639463422541656	36.726256282078	1.087976480263682	4.739813494292964	3.364657546255956	253234.8578608038	0.677394535080928	8.900796995989936	1.8154080959056977	28.90361734043112	4.6569586966012135	1.2407341362941218	0.16230435262926618	0.7679466015908536	0.13205327063262576	0.5802928697752201	0.14403278540592535	0.9380585845015277	0.9368623818077833	0.9975799564160535	0.9856370676685577	-0.42504340814219954	0.7211753514942474	0.11367359370139435	1.2433010173517722	0.6049740624977342	1.3880950064079487	0.7688608109023151	1.2338995135675201	0.3507596222308469	2.4273881075056525	5098.429914833215	0.45230925433225827	3.4030051350413366	7635.591199432221	0.3639105040419971	1.9257452093683463	65.78105039034776	90.13387154009936
1081.nii.gz	0.5029662728815333	2.820809089168985	450926.9963063102	0.25763143562567425	0.99735212482007	1617.818989502762	339.2114050792721	1.7012560028772343	1.1935068890737077	1.0530962757185718	0.3246075295025523	338.88679754976954	0.454226018291231	7.633271242564004	38.4374811284872	450926.9963063102	0.9322530921888708	55.37255787522879	1.9813725354461922	52135.18493482578	474.0336805103467	5.017338976516559	1.6714136730258906	0.5009846447137427	0.06909342992269062	0.19907165374923408	1.6665014387361614	0.9859237366742812	0.9855634250339451	0.9997668574703205	0.9991980500400623	-0.4283052978509584	0.4256208735722205	0.02247147897970607	1.0699893538723526	0.9170668781209885	0.3706048374447851	0.9574049858482356	0.3373969416548275	1.6721881623856123	0.9209147865247788	6101.765732006719	0.7884436919507326	1.2326168579002237	7214.706680449671	2.149855637939421	3.3209717017702545	76.34746091226256	85.36206228194857
1082.nii.gz	1.1986171480657495	5.5113915392583035	168840.15090198413	0.6783249675897021	1.860996759101078	35.685938525527604	40.05126865773859	3.076234377357893	1.6469792077320247	2.2749110155143937	0.6315337425681303	39.41973491517046	0.825356843914447	4.152640550569124	4.481492178489864	168840.15090198413	0.7770200791684599	7.781205597792536	1.5952432094917115	43.53269375152832	5.414838078214122	1.0552959503885524	0.10823012732907014	0.8137095463169685	0.08425930395073786	0.42208974331588717	0.100863466746786	0.9608972751603719	0.9601008920825611	0.9987263136287599	0.9917712223142785	-0.49481961258829865	0.6930937493101483	0.07127184223086687	1.165536623504494	0.7348215854546414	1.0034977519188661	0.8542106802036301	0.9080558175260207	0.29088151942940565	1.8007088782942469	5909.895924828925	0.6036049356377208	2.549111127915065	7607.803595138393	0.29379779397371564	1.6609130834439791	70.98835665407006	87.12307220917168
1083.nii.gz	1.046069600872363	4.516863094548979	3739594.000847881	0.57701270968548	1.3678167771864786	94.94550338512853	315.4402884852585	5.494685422884119	6.424971077975794	1.9320612069654677	0.2999197297188171	315.1403687555397	0.6282552068055325	29.163120638542534	9.578105521444611	3739594.000847881	0.8509272635026394	820.2960374817303	23.74634694515045	1077611.2458478531	10297.452202740835	106.93534014970584	23.353517449544835	0.6410507737393409	0.5626833440207061	0.5514850712714298	23.02331226958647	0.9540630462370825	0.9519771012304777	0.9965455873971365	0.9943902818440951	-0.4040656546762798	0.6000923160101159	0.05362555180807735	1.688425025432678	0.8114081446092661	0.889934339060539	0.9000324371761192	0.7771225145044992	32.572214399812665	1.6237708559019333	2719.276552194678	0.6184390612223511	3.1190428026138313	3741.5271776211052	32.78665602474943	35.67364111894474	70.94814646349784	220.94359790766433
1084.nii.gz	0.8603370916782717	13.441674648959753	2138076.95265661	1.6829045267307183	5.34109810276982	85.99403189942504	230.16057606611486	6.285618209300043	5.2751033870476025	3.2983500000059207	0.4530215651314342	229.70755450098343	2.4385743951042453	12.07577627768967	7.178080475493786	2138076.95265661	0.4657458872142841	106.31537643572831	6.87673606428363	19074.49454189303	424.27095199805933	15.574270089604934	1.1768411213913939	0.8595471778262732	0.3264086654657595	0.9966271100560657	1.067167374981154	0.8871973386893635	0.8809281145878312	0.9994959494600808	0.9935077368198928	-0.5124765394162878	0.9055581673561381	0.162906042737927	1.810353004982308	0.401617931220895	2.5105484735016312	0.6163086658576111	2.164590157378435	4.187777802749084	3.374415079494227	4951.086754876552	0.337681541050099	5.598687720004262	6828.766198335834	4.1521592558781135	7.413654344564179	58.9060155504024	122.9360933024144
1085.nii.gz	0.33936593204691035	39.730514898615716	16387073.908986451	2.357040829828358	13.064780230160302	30.613344085380003	313.2230050891734	13.043079203321676	16.14950584258102	1.9764115376635238	0.2798810491119411	312.94312404006143	7.752661172867922	29.084625496538955	4.24338405994049	16387073.908986451	0.42176039385624575	675.7935251698013	33.15081874121825	243683.459665987	3704.4347437215893	95.09430855305355	4.544023937048532	0.9086453959188534	0.5662972400625239	1.322793400174198	4.212978211224442	0.8466478168328214	0.8334512741218578	0.9990979504820303	0.9918329392134488	-0.5603947905365062	0.9624888475460288	0.17182741599308787	3.242407826403092	0.3880128262714246	3.381114615466613	0.6190037469571357	2.8129404047932645	24.90958312252554	3.7977103948782758	6624.119553995457	0.3419429875075086	7.8174477904146	8170.342349783192	26.306339427633308	37.085690687590336	55.11253355358249	248.65599834813133
1086.nii.gz	0.5240868268857104	1.3356336119580432	77057.10199714379	0.018908052293896107	0.3603622804309239	984.2368431950434	129.0254409942608	0.9483797854684136	0.4488322051551122	0.6846749109758437	0.4231928362765391	128.60224815798426	0.16744420992530282	3.6471579470155686	30.916695266723995	77057.10199714379	0.9972402509990733	12.402336872993702	1.044962124083487	443.65557281598194	20.31534741838549	0.9453567888357559	0.947378402747358	-0.0010680799993116417	0.04496212408348712	0.03151680324130834	0.9453567888357557	0.9977758887830286	0.9976599180359671	0.9991674540228515	0.9990388546522359	-0.0001294884525289267	0.002097851322456876	0.00022541651253753532	1.0224810620417433	0.995069604579886	0.03398531201451715	0.997531491226789	0.03151680324130834	0.47318379789577847	0.5730378170780308	4910.24149836009	0.8476163470326411	0.5567338736796366	5777.012774037632	0.46368503282100054	1.5087174175729328	78.22354565855342	78.73226307612636
1087.nii.gz	1.0659105993919173	6.094779962796007	386185.4326544467	0.818252914362053	2.071192834220735	931.651190621596	308.13557683206403	3.4608096293565986	2.243606298454204	2.2856623672808336	0.3214549896482603	307.8141218424158	0.9594310373810081	7.017981465552706	23.383614779758634	386185.4326544467	0.7397583501879214	37.27486056019394	1.9928861084632692	3102.3557784049044	70.86302595652926	3.194957079338102	1.4469844851954454	0.3763497094993011	0.17741341233710747	0.6053373813886455	1.4147921006295605	0.9397127532283216	0.9377702557708341	0.9997032142344302	0.9974017619953768	-0.4100550461328688	0.6936514669404258	0.10039526862127313	1.2473537925197782	0.6733977111200211	1.287008230481316	0.8167260276099202	1.1274779223683482	1.1604853911333866	2.2349564830374695	3812.179696467287	0.48618539682021267	3.5145434591709304	5800.445223823492	1.4600509381058604	3.0381328912128556	67.09284530034435	85.31003698507844
1088.nii.gz	0.800951785655238	3.113956250651988	697756.3742425177	0.12808368408934767	1.1919498969445208	972.8048513597992	365.6498536435799	2.2842464680886616	1.2414518273112567	1.7335224446723239	0.4116562753520855	365.2381973682278	0.5089501511918432	10.179995805797146	30.12646850008706	697756.3742425177	0.9741022982029829	98.41453267907197	2.540429231905355	98739.81822194983	879.7243137097568	9.052744205495653	3.5009612976956586	0.44045120530581794	0.09835615003620937	0.1504231431101391	3.491127131894556	0.9902282040589927	0.9897662634673974	0.9995727765760407	0.9990546311830275	-0.2534292085905402	0.23151267007239884	0.011410442445635726	1.0735300015675047	0.964031733322259	0.19429567386062047	0.9818202358451905	0.173597915761942	3.138426375797827	0.7028348395842818	5577.412594682905	0.8283696115673407	1.0562885476939474	6558.6307738006835	3.8992419455821965	5.083469478687063	77.331204515075	81.72389722263479
1089.nii.gz	0.7194608371890147	5.627623228536471	655839.0196866691	0.6939326430380837	1.9741930049752145	848.9488368185918	372.66542537369554	2.9853905160755754	2.421216576322107	1.587051241115322	0.4595255648303777	372.2058998088652	0.9338683564594723	11.824040522408728	27.622953159883888	655839.0196866691	0.7807089969994292	130.89537774208964	3.5404839398810974	159435.71845850578	1262.8927109956721	12.252789982829388	4.148512560951064	0.489192436727079	0.18993588623727475	0.5245920496716301	4.111593371330512	0.9503447978877667	0.9487654039590707	0.9995230747819004	0.9979053880446058	-0.4103724656962662	0.650757445033187	0.08192985732644702	1.2305986387846153	0.728800313236892	1.080491808071558	0.8514222506424318	0.9486887403608566	4.100325635945112	1.9518830826713307	2546.329354082285	0.5428116295208453	3.1700056908549286	3662.3059049243234	5.147981814167116	6.7079513962907695	68.80729055638457	93.26689405244085
1090.nii.gz	1.088953425606272	2.9420061151737995	677951.8675924628	0.18117991617291287	0.8989745566876903	699.8573681981335	341.57696212739046	2.426881018582668	1.3176979560849813	1.7660115629376671	0.3620027551602239	341.2149593722302	0.3884648387545957	11.138945662276202	25.766207438705777	677951.8675924628	0.9592972047572397	118.18635898878493	2.983611744811605	94876.5351800762	982.9935025425623	11.32103315209579	4.190616694558617	0.4504175705013316	0.11586232462011592	0.17975620806996118	4.176798722961411	0.9879459138256271	0.9873988895186936	0.9994334251696193	0.9988341406720215	-0.34806035324164397	0.32111362352211126	0.014720422077074713	1.0958912407571035	0.9483768324824274	0.26162407630818824	0.9737801498059785	0.23413336264197498	3.877912461663602	0.822058925173197	4371.067349926793	0.7999757229002185	1.2464741933893404	5241.599926793558	4.683459276370932	5.9236822840409955	76.50146412884334	82.324121522694
1091.nii.gz	0.45653651061482353	8.947268459038929	664228.1019995636	1.1029817523677552	3.16673075774092	563.4593063012145	309.4574935141626	3.6976009705571875	3.6602619558700114	1.4218922237139477	0.3126164260717108	309.1448770880909	1.5782647010958595	9.462065221634576	18.72196214734646	664228.1019995636	0.6587194538323504	75.85842532100112	2.9847755042833364	16164.205845464972	226.78854436580917	6.694664671882551	2.5526301040157424	0.44412976950455896	0.18414149976927377	0.5613332771382955	2.518054175147592	0.9444504601815381	0.9429570729112742	0.9995363099023945	0.9974471805782889	-0.581057614030138	0.8424722058010419	0.09461596323546574	1.396143064455412	0.6239918463738495	1.5237433906666311	0.7850984295024697	1.3770695982263934	2.3118236939745733	2.2867629608475033	4045.7281304758053	0.545319872014531	3.494805643321053	4887.039627982208	2.870958510787876	4.8931122792829225	68.16727321741475	110.40490632160669
1092.nii.gz	2.0746221795174353	11.048310251484072	3506384.8184148096	1.5001648688584086	3.294126042337818	181.03396766125073	348.4395512264687	7.014119417739655	5.6247844589364835	3.720381178019211	0.41081010647209226	348.02874111999665	1.6523674671523454	23.070286793371615	12.881225949585524	3506384.8184148096	0.4978243270592998	483.0402615221041	11.148825091041973	451233.2796788481	4184.5243110967485	46.51893689145979	14.67790255588816	0.5097938814589273	0.574767236231821	1.0571325462006136	14.3391634120006	0.8732697184510777	0.8682953767348593	0.9981001067026753	0.99352976395328	-0.37917295277477525	0.8167630636655991	0.19585111436869398	1.7855127210327084	0.39396570224577254	2.3883630226199215	0.6069463176569927	2.0262684238542956	15.29920986183699	3.602182973223959	1612.6360048573163	0.24478385016049126	5.562848995192452	3279.6666666666665	19.423543717505915	22.90255009107468	54.98451730418944	132.30024286581664
1093.nii.gz	0.40037189958238095	1.374743999857104	786412.2990881931	0.049007047276182464	0.3883634509071331	1163.543415257178	335.6140204492897	1.0597514292831587	0.7747978271309057	0.5986422491300954	0.3794632760884842	335.2345571732012	0.1873485239149914	8.246527413391414	33.27445987770638	786412.2990881931	0.9918923528583381	66.8821412879484	1.6854043411034212	45135.11007531182	472.45627083992986	6.057239253313744	3.7369518073286816	0.23658515435023175	0.08292562097490797	0.05777768588757168	3.7300318651701323	0.9965631351432909	0.9963771865297223	0.9994727597526788	0.9992504529541225	-0.2651957528871842	0.14499341554842482	0.0021800707980361277	1.051345026866421	0.9893702657964258	0.07044527688239975	0.9946696328247442	0.06461082086054735	2.4485477651606065	0.44351378082251464	10312.340712556208	0.8917624275818237	0.5341647900945228	11470.243168453822	2.6327223072451025	3.7461086129367	78.80249048772052	81.62763749567624
1094.nii.gz	1.0372654825499756	4.985224640434665	279993.03610472387	0.5892692183998351	1.8359847237599343	442.90196621051984	232.75901021900077	3.1734873017701215	2.080519708506116	2.096631376520309	0.31525811849399005	232.44375210050677	0.8150550529589633	10.0052370288324	20.23813202846586	279993.03610472387	0.8168252950931005	90.03374634862283	1.8175146308674903	15315.06186409627	294.45121461215064	6.993872471359082	5.467462523745793	0.11382074722642799	0.2105803096846025	0.4178672688901771	5.42304098028311	0.9618759472510997	0.9614406219851018	0.9985257668739987	0.9968860474999006	-0.43819779116460555	0.6263941867225906	0.06621087967139969	1.1982627262299328	0.7732339544438114	0.8914610774468881	0.8775943361644326	0.8061057348479356	3.1153337487762185	1.8413820330113428	1549.193779048981	0.553876932087587	2.5337914403156048	2284.6603503754022	3.5860376477223093	5.0593493028244545	70.24132999642474	85.55917053986414
1095.nii.gz	0.6475179756869495	4.3791960197485915	271919.1491259989	0.4433761081013852	1.9276969187985231	1458.9205944772875	229.1607530525279	2.3362436107411297	1.4451851961048763	1.7067471317269431	0.367888919230196	228.7928641332977	0.8237267632284396	5.273989974024677	34.676692214317235	271919.1491259989	0.8599443826492482	22.356936037384067	1.292915928917881	2336.9634618366435	59.58765368122205	1.8689993302995558	1.568020980998124	0.08757457989064872	0.09012943371303303	0.30666135283993584	1.5598322302671561	0.9741056504298865	0.9738722961286307	0.9995591918594018	0.9984528264472299	-0.44376494714470427	0.5613643391551377	0.048062527909567485	1.1034812821646909	0.8264107984081069	0.6682973398690255	0.9078320275651637	0.6100751823491397	0.8592550778244199	1.3556337544718682	6721.467471358429	0.6875478182649783	1.7346020582822825	8406.81628477905	0.8544258723558277	2.08009410801964	73.85945171849427	83.36057692307692
1096.nii.gz	0.8342478068063893	13.362452093642494	4942095.538075239	1.5792637936446354	4.947742112182999	331.6251426406015	345.91083672254035	5.797825915098714	5.141750360301799	2.6973031806685293	0.384945708070375	345.52589101447	2.4175097107957937	12.703328232477055	14.09936017983268	4942095.538075239	0.5043177683965016	127.7597628402584	5.926893476887136	65305.10130030039	712.4966820585609	15.25408533520481	3.3918218938890297	0.6360810896202697	0.31913691510876874	0.928569846891295	3.287899037621842	0.8919357865240214	0.8868616458292126	0.9995105679158099	0.9958821190664242	-0.49427180721319186	0.8858002832703693	0.1685026608870848	1.7208378652671763	0.4367748153312493	2.3630995298964157	0.6486898809906151	2.0426027346272244	4.661476807273461	3.235354231646162	10700.10667755102	0.34939123845064557	5.3405784432486465	15444.731657142856	4.971147355268638	7.980310204081633	59.39536326530612	118.01818775510205
1097.nii.gz	4.077476049348835	15.489597677852379	327004.55897032015	1.9714034944212147	5.3683144480630345	491.04848749580674	301.6218491840844	9.107782515500766	4.193612036097127	7.424066681306451	0.3237738796627664	301.2980753044216	2.341871429542446	14.273792706809203	19.623591458370193	327004.55897032015	0.32115953843615647	120.78945588729808	6.014026967266018	22071.891471914805	413.0730687226204	11.35760193293634	8.58342212753406	0.13913109679734226	0.5633276441042111	1.145469594362227	8.262672356364295	0.7989065788865394	0.7948882363045461	0.9986936296227475	0.9920253840126552	-0.3163689700681515	0.8349119686549062	0.36434810906519716	2.3065876254323503	0.1709050263400107	3.2495593160401706	0.34651713540045165	2.747473016104233	4.985256015117599	4.721397290623678	207.0822429906542	0.1290232043555478	4.662048699061539	515.4610591900312	4.935136887258471	10.417445482866043	37.29781931464174	173.2348909657321
1098.nii.gz	1.133021042881723	12.332618074280653	2684073.64923303	1.6359468837997857	5.878229456657892	347.051297238255	332.0076712568573	6.234786129188049	4.557730233342542	4.114884693879085	0.30352945442157503	331.70414180243574	2.582176093832603	15.459923339831496	17.342488597335553	2684073.64923303	0.41544533509260345	200.1366715967509	5.594746186592094	117437.91321708451	1330.187114403357	20.45226751497276	10.721682935080063	0.31081863372642715	0.3936864622716276	0.8105628492591433	10.561849805118234	0.9005109645769194	0.8988206650924607	0.9985699384975408	0.9954520454222263	-0.5124565863028847	0.898439170271142	0.17823429421706036	1.7782254963962012	0.3368817415714014	2.413912449023631	0.5398396346305551	2.1653898180872604	7.793487612513203	3.588054835174302	3411.6783615316117	0.303800388382156	4.390642860484533	4665.451113089937	7.964735574235467	11.170525378450579	58.90578806767587	155.0032947462155
1099.nii.gz	3.0741421573844074	24.98093506133045	3402770.643648833	2.696726040111608	11.690221130329974	188.78604024076807	317.39653368925997	13.136961564541151	7.678360327203328	10.508070947131618	0.25585508381691263	317.14067860544304	4.950744179484941	19.4866910641465	10.692425088079458	3402770.643648833	0.18474811325462331	207.15136948125547	13.220509447790908	55157.27003913799	749.3732281864134	22.46497749307389	7.692617543341783	0.48940665840021835	0.8247120179924696	1.6132334212252228	7.001560023390912	0.720126823816447	0.7029409033291595	0.9987395478344322	0.9882853646395906	-0.3267053164483225	0.905693803785815	0.4029554411150989	3.086647087209645	0.07702063056906974	4.4888293754398365	0.16613791667854727	3.557038662598699	7.539398759103913	5.351000977479801	1095.9391808949895	0.12230099106070633	5.339539024149347	1655.5278428746792	8.348667036257911	18.030688539225533	29.203325521705167	189.36469144068744
1100.nii.gz	2.0442222964786683	10.68772539139851	1460115.237172385	1.55280927498918	4.222222709816656	775.11728221393	335.32251528816994	5.968542455379636	3.28213333815988	4.547095591700319	0.30508255880575547	335.0174327293642	1.8531569023331085	10.899777310422122	24.576692338430924	1460115.237172385	0.4188579097098131	83.18164637512375	3.4757818426726015	18200.069499533958	308.6926376700994	7.974184539239271	5.226751178525152	0.20766216825394698	0.3652531791614676	0.95238780372458	5.091434878798655	0.8671511239711871	0.8644986344325969	0.9993162524888639	0.9952709811924607	-0.3742927115008144	0.8240581127015711	0.24037989157325917	1.6700051542726073	0.2933491433153382	2.508058194094524	0.4828193817019222	2.1745426178548715	3.3002339294411063	3.9087084225132958	2462.1438567941414	0.2003371730507845	4.8947914946694375	5147.763710333605	3.4242738643879505	6.243612693246542	52.06899918633035	119.53474369406021
1101.nii.gz	0.507311604692798	1.9185083314573304	1699583.8373352159	0.35330668422919015	0.5341089974581755	197.82512289704727	329.8895322220842	2.972828982623804	3.867380398383068	0.8294085692373341	0.24621439593837297	329.64331782614585	0.2411483788027336	18.72362742293212	13.20843912902066	1699583.8373352159	0.9332281387173371	341.7365117128475	5.70509407039844	171587.89299185335	1957.9623394434632	28.084084380061192	12.336998313324582	0.3453333514846999	0.4551444232446652	0.49246010075607427	12.121185377832555	0.9621816829830729	0.9588262447660452	0.9980056023671413	0.9948844889930453	-0.2508530776139728	0.3843116894703473	0.01797663146148797	1.329446456745898	0.8992765160686116	0.5943397100491169	0.948226518811979	0.5178232762421401	10.105270673346448	1.2133518039872708	3356.0338283828382	0.6922512022241828	2.5681058978422597	4524.29001650165	13.396329438018059	15.323432343234323	73.73514851485149	93.90016501650165
1102.nii.gz	0.5784222265325278	1.6594848601391758	5013129.270972915	0.40218802230795314	0.37805165643921157	91.86905125415515	340.4772907352752	4.893277811986425	7.578457312389073	0.8444184304577311	0.34613787554102826	340.13115285973413	0.1832805130552798	31.66426778238497	9.297375849177893	5013129.270972915	0.9236670399999999	978.6816864493047	20.8083972733934	1139355.4534123663	10498.501918070564	111.8835974226393	41.18625908237323	0.4633103828504921	0.9265454433485784	0.5620835668492749	40.27335083442674	0.9559115705508572	0.952423392207157	0.9947070787013937	0.9914562588630034	-0.2735222047558096	0.43278853833365644	0.01651505837083867	1.7702883992207943	0.8851517416470869	0.6900811560547386	0.9407442484170866	0.6091188012485981	38.267464126253145	1.3111657427499566	3384.3204	0.67686408	2.73501184	4618.3352	38.88107056	42.0452	73.1204	274.5244
1103.nii.gz	0.27903784683247357	1.434978046156897	4262219.473791733	0.34010424808891276	0.49905447677129766	125.66187670958271	311.5922085848298	3.416476189960148	5.268973910813586	0.5467084401900422	0.17995664785186993	311.4122519369779	0.22697014778001487	24.703915272883627	10.850078637209393	4262219.473791733	0.9364367777633448	598.6111202532485	15.366124097045812	666355.9058892292	6479.997808468093	71.00884739996772	18.622901365158302	0.5851229965254993	0.5124701691798201	0.43779562328548444	18.340542701886466	0.9672949908098751	0.9643151285923072	0.9970322968799787	0.994577885543227	-0.3165011341674808	0.4295812465035186	0.014348616128864691	1.5065245503716258	0.9100630151398442	0.553428543259975	0.9539251051281386	0.48528207414954316	22.407937191281505	1.1103825367757498	5104.125429553264	0.730831247072346	2.2495246867656262	6540.074455899198	23.58824359130803	25.939003436426116	74.73339060710195	211.77319587628867
1104.nii.gz	1.3783452223613102	5.635461964353321	5800374.464765422	0.8352127767632258	1.7209681041270188	118.43562716968043	288.9572278653723	5.551215542660161	5.473054861277851	2.448945007296374	0.32757099217812724	288.62965687319416	0.7916643200417117	22.92775467537104	10.395044312642057	5800374.464765422	0.7711118753053204	494.8659404529269	8.67485337630111	249252.06393186952	3237.396947795321	49.95951047540041	25.672097222589564	0.3230499974866342	0.7882710158994649	0.8617437252127695	25.001319219356	0.9215675516091921	0.9172457575642547	0.9952802694593563	0.9907569693419997	-0.2768362189181213	0.5785548173541323	0.08375740782129232	1.613355515191914	0.6950862835950546	1.3947653332857959	0.8312117384761386	1.1788836886498346	18.90790192449749	2.1875383898650123	5500.810222947254	0.4985327372618501	4.3220348895067495	8508.448432118905	19.682737488545712	22.373300706905926	66.55374297625521	107.81176363965923
1105.nii.gz	0.48283989788161624	3.145240654129537	3350781.721376107	0.7196191573608663	0.628639495867743	37.819684952808714	292.05999020678144	9.087740305969197	14.969268407103723	0.8447800830300861	0.23333531711172206	291.8266548896697	0.34256581799193464	43.193649783417605	5.93187414370312	3350781.721376107	0.848753230390722	1783.1043577437947	39.32943602172881	1567743.641556654	16529.801367850963	203.42227260610653	72.2375972641141	0.47794263914514346	1.7668941697561042	0.9386263545585164	68.88550569769001	0.9152841182401991	0.9085470062658717	0.9878634871251345	0.9814631424748769	-0.2870532903701548	0.5598030068026958	0.027027268413312044	2.5557789189235027	0.7854821972655157	1.1896987882655075	0.8859459851133186	1.0435654708613424	68.91496746755514	1.9493387832570008	942.2449888641426	0.5246352944677853	4.6758051795378	1524.360801781737	70.65475958700601	77.40144766146993	67.25835189309576	788.2154788418708
1106.nii.gz	0.5129220365040695	2.815297375352441	2015281.6254419426	0.4442613228590255	0.942972567913335	201.7010527231043	342.448645455544	3.400749862221347	4.32563732988063	0.8963992712904881	0.2775595708543796	342.1710858846896	0.4304898659583189	20.944614783490476	13.496026898114822	2015281.6254419426	0.9069189639758396	427.1117888034093	10.49395062915979	482300.5591863215	4483.193974334907	48.39056880789577	14.43037764888848	0.5430020786703891	0.47797199360948617	0.5807210340915924	14.182911498777408	0.9534179713606645	0.949047090505384	0.9979802530075762	0.9949020214454645	-0.2640723975119761	0.4410152015226202	0.02970511283948075	1.4155294836691934	0.8630081796938924	0.7547548761502084	0.9287752410339318	0.644786874892946	15.705236614196057	1.3984174621068302	2993.9830213321725	0.651715938470216	3.0792362470857393	4166.385720505006	16.843359929449345	18.919242490204613	72.09142359599477	163.71419242490205
1107.nii.gz	0.3729408161194647	1.6544304718640939	10501680.973286208	0.3891183273047515	0.48465507992248746	68.91658983556759	343.6494875634903	5.80194315937449	9.735350157428575	0.5598823911998373	0.3438337774030498	343.30565378608725	0.23521134107578323	37.362323765760124	8.078213184016867	10501680.973286208	0.9291095945052479	1362.280692752871	25.786886360402026	1472462.7698147711	13528.616632091867	142.4252235397798	53.89401437402972	0.44686807978881726	1.07293432885514	0.5075500937283002	52.67497753404246	0.9605292882957095	0.9577699187570827	0.9933976798019212	0.9906450956387385	-0.2883656888997433	0.4281241029768012	0.011472632826198188	1.9113698369052277	0.9002066178610497	0.6277309116426348	0.9487435601484127	0.5566074485925087	49.079809478452354	1.1271598861611658	5545.119101422305	0.7370888078455808	2.437546365190791	6989.69147946298	53.617300546832944	57.607204572643894	74.4831848996411	344.26385750365546
1108.nii.gz	1.4650416889813298	6.570448101290867	5651814.22449546	1.0356922509570323	1.451407270155853	53.383898848548206	323.3145829448739	8.933134424438755	11.774598705079867	2.2586729473137885	1.0362088313432418	322.2783741135307	0.7480267877840303	36.19544069168057	6.906094474961524	5651814.22449546	0.7501472816883457	1230.3090362198723	35.189363163685144	1288978.9000057913	13015.603302509651	155.2348922026368	35.74613046981266	0.6245842292194925	1.2034652595257398	1.0833433801909005	34.19970609556399	0.9021689233879009	0.895743269129104	0.9940972986903991	0.9867269573932052	-0.37052121249694214	0.7158687633381345	0.07282145325656468	2.3058780019670997	0.6883441237884173	1.6466562015136812	0.8283275244939619	1.3861713377633151	47.745255668112385	2.2836807393721346	2124.8099211868334	0.4925382292969016	5.49410733541258	3236.1353732035236	48.92983738940978	54.38293926750116	64.97774687065369	242.54891052387575
1109.nii.gz	1.2653496914697402	3.8349063846421267	1350256.1005093667	0.5053163248918061	1.0317053192510814	281.7765469727645	342.47285468407074	3.861046406749065	3.3458797419000836	2.0517027802139283	0.8028861519847053	341.66996853208605	0.4778336148465687	18.286261109000645	15.991827837314181	1350256.1005093667	0.8755567772334197	319.4796659914797	7.937700195083292	310295.44411986845	3126.7497629125573	36.2489598370384	11.653128242308004	0.5187142284652166	0.35893700488612595	0.505385951182988	11.507488983470662	0.959630821284855	0.9566207821667576	0.9983910977145085	0.9962490929611486	-0.3940955656082671	0.5597250239690776	0.039347697368659916	1.33737874080717	0.8377937999385897	0.7871618777189439	0.9148222569260821	0.677931738905871	11.975522019836603	1.4620245732338186	2664.646854878653	0.6598927327584578	2.8595803953575256	3535.498266468549	12.727564671038703	14.571322436849925	72.04011887072808	132.43164933135216
1110.nii.gz	0.4613954333441458	1.1268721926626173	929293.8917360607	0.200774804057604	0.301337649614966	369.6772903170967	288.0546141864697	1.6865358691389267	1.8861369181415497	0.6693560545657639	0.31804559689676526	287.7365685895729	0.13384512911383056	12.553388727727754	18.456947302417987	929293.8917360607	0.9627635784488618	154.74316531154997	4.199934414967912	90639.40127938997	1171.3212927226086	17.16219529457987	5.84597159685247	0.4932412119441232	0.19490283356334942	0.22739321755679132	5.8017154187686195	0.9844849448813467	0.9831967207450799	0.9988114821049272	0.9976902054815254	-0.4506767313707559	0.3960551994717219	0.009868604199385901	1.1708316766288513	0.9516659111263037	0.2956929653951822	0.9755133970902736	0.2625251025983427	5.7520417228580865	0.7905797174000022	4799.281838222825	0.813851422455965	1.399464879677008	5677.4168221129385	6.058540471296169	7.453959640495167	76.76259114804138	84.8455146684755
1111.nii.gz	0.4778882230858929	1.8045649221298834	5208216.873153938	0.24783981794766216	0.6245531682154397	234.97781783710505	366.90805260526764	2.7388448280235083	3.416726749993466	0.8677773049331232	0.36438609918021436	366.54366650608745	0.2753098784205211	21.663178083091893	15.034994717557248	5208216.873153938	0.9517101056882734	461.79201366776186	12.666208850509797	783759.69170005	6256.238922904891	54.34040882995968	10.513743578811717	0.6677385475805504	0.2403724991844489	0.28258856353455375	10.449474291900769	0.9801936061492292	0.9786321379586541	0.9988468455573217	0.9978241026328729	-0.3732805757593695	0.40043122552929256	0.016220111707988368	1.307433820790243	0.9341498922505838	0.3870369563261584	0.9664605337571359	0.3384086594546851	16.213538102192857	0.8776771089558297	8804.892953685348	0.7933765501608712	1.5619963833409203	10562.078752928455	18.244026481614135	20.04099837808614	76.3413227608578	167.81483150117137
1112.nii.gz	0.6798293925196696	1.581808032888181	1704546.6897340477	0.2846568427303027	0.3618784132408125	408.6583164422312	355.98936310701896	2.2078277548303804	2.3166640839652315	0.9365122503322079	0.49349915366266556	355.4958639533563	0.16828684574168656	15.027561191167127	19.310745644955208	1704546.6897340477	0.942240987831561	220.953091959273	5.969233801283419	219977.60313682733	2234.907040422808	25.73891248178898	7.7911215637334745	0.5386411906826438	0.23511514041320697	0.3287781680977462	7.7276873718526655	0.9762797650249012	0.9744261169814828	0.9989573070501692	0.9976534284244793	-0.3986908171682281	0.440682844444398	0.021350911236994858	1.2174758806173922	0.9215745516627706	0.43893226552539366	0.9598962609133006	0.38211264131159706	8.382508511380614	0.9856169999524899	5737.783253842077	0.7601726621412397	1.8942799294197403	7112.034976152623	8.752163560034363	10.258214096449391	75.52013778484367	89.79689984101749
1113.nii.gz	0.29279862544538005	1.2349079182498643	2319298.241380498	0.2683901154564039	0.35542234041531956	182.37255903882183	303.1035748550133	2.502153025387766	3.666030614559391	0.5005374633601264	0.22712416816983624	302.87645068684344	0.16981443067157756	19.93520278396441	13.103707436718624	2319298.241380498	0.9500097713090875	391.15154027532526	10.602915748131993	418948.97373393225	4169.300019696775	46.404227667805586	11.189567082489246	0.612588311996696	0.31937930324655844	0.3313633611645952	11.079805019208163	0.9762254527424455	0.9744255793530543	0.9981268631167995	0.9964866511864344	-0.3586654523717471	0.4079219760405717	0.015843569874366168	1.3413531258132663	0.9285468152979535	0.42307839516558454	0.9635616395562233	0.37434456678026123	14.398448687573712	1.0042391926470338	4393.854009595613	0.7528879385873224	1.8166739168527366	5544.257025359835	15.344081616738256	17.206305688827964	75.42460589444825	154.4485949280329
1114.nii.gz	0.37005869581055617	1.6363079794652673	3791162.183432647	0.225137580193396	0.4448062606304501	294.4942552091425	310.2537996170913	2.0195445832649024	2.453892189130436	0.6484718902458851	0.2498827259847843	310.00391689110654	0.21094492141998686	16.446524541071557	16.812147963414876	3791162.183432647	0.9552736472244375	266.4096091562743	7.946573599603624	333517.25616580195	3127.436188966471	31.90229175494947	6.040879576687432	0.672403437521297	0.17747068540933816	0.24619263958905857	6.005770026927001	0.983135473871759	0.9817268804173043	0.9990593982339392	0.998050847997485	-0.38748888203331544	0.3916953579708933	0.013117831147547283	1.217013809365819	0.9389119520348796	0.35473933470668567	0.9689284220684625	0.31214973833735804	9.485792832909226	0.7772635192071934	11590.114583333334	0.8269202756373668	1.301813582911115	13389.115439497717	10.569552111473056	12.097816780821917	77.08718607305936	127.79987157534246
1115.nii.gz	1.1703076444825056	2.5468587330316184	1370009.3201749097	0.3845019251123408	0.5742759658564995	280.77297028500334	312.4436289467319	3.336156915438422	3.178268671745566	1.606510191063524	0.8048249427768281	311.6388040039551	0.2584718373497162	16.671794627076697	15.787900245381625	1370009.3201749097	0.9203935486258288	266.8187931229957	7.246912457616147	224531.11578062334	2455.4531533035233	31.097195888759284	8.933739045170709	0.5561028513929565	0.33678326696601957	0.466467276732044	8.80960695227445	0.9638867873964292	0.9608018966604857	0.9984592188978002	0.9960335187865499	-0.33692016113457	0.46345027867207966	0.02652645634257953	1.3061165262748156	0.8883434738109373	0.609395678662931	0.9423670595239626	0.5271738626767556	10.007733733482498	1.2697990546612872	3364.8238993710693	0.6826585310146215	2.559519203939602	4536.619801176709	10.580862324949358	12.339216879691621	73.43822276323797	121.96510448366809
1116.nii.gz	0.44049405936492986	1.4707059123058848	2968808.536325818	0.47998395512557684	0.13752289040173493	66.58908742634158	353.66698173281554	5.715787137274794	9.627246510846877	0.5084774488091495	0.3708020161263469	353.2961797166892	0.09640185567663652	35.69547245503139	7.9319254317149115	2968808.536325818	0.9071896700989152	1241.4965311892688	28.645919063326936	1435965.6862920425	13305.95787329135	139.8389769761638	39.90861254707378	0.5466809240833947	0.9068383745204474	0.5819295541766817	38.95212736646181	0.9533467268604174	0.949377795387853	0.9949378698377083	0.9918001191323824	-0.389754281754665	0.5428391471248203	0.021250573998251907	1.9136971723117677	0.8723823986726006	0.7448739512804268	0.9339166908287744	0.6619162525356541	44.93689738080939	1.4717983982185345	1483.122746781116	0.6365333677172171	3.170289377221905	2113.751931330472	48.96348818360995	52.9412017167382	71.81115879828326	209.89656652360514
1117.nii.gz	0.6339790810639484	2.153677685423132	1855654.100327019	0.41422311363972525	0.5725665924781265	191.18253756978754	329.5768957874157	3.2968904516301003	4.166701815369668	0.9890182434283694	0.3636329336854876	329.2132628537302	0.26902921678768915	20.795494669233225	13.221791938657507	1855654.100327019	0.911638831954999	421.5831118880577	11.016365365151728	417308.527780404	4344.2435103129965	51.23338473840063	15.212930624954922	0.5429952315390889	0.452894824223549	0.5046308693857005	14.983391330508551	0.9607309649545156	0.9579801317294484	0.9976914562277738	0.9952136763485493	-0.35300812207331894	0.49690605297568585	0.03286484112406706	1.4181806700229849	0.8751061323195407	0.669879274157444	0.9352522356845099	0.5786408249870116	16.61157884083888	1.3546802038754722	2838.7389885807506	0.6615565109719763	2.7871100357411285	3911.8422279189	16.713635564532943	18.74248426940107	72.71661617338616	140.3588907014682
1118.nii.gz	1.7580451273814361	4.861731298270696	2239078.4756678073	0.7168972372714786	1.4384819899794947	141.3939774576969	301.3548379149928	5.134188168754983	4.460808615160989	2.6407931949713634	1.012084889031561	300.34275302596126	0.6094395814311835	19.410279648343298	11.26421408884957	2239078.4756678073	0.8145838831397577	350.39906787470636	10.688545489904008	261038.10209213762	3125.2103160826246	43.12538637994059	9.106100154655488	0.6492680748437961	0.4255292570255191	0.713588842676331	8.906770054394725	0.9376772669444864	0.9336097754901663	0.9982187190665055	0.9945883362157771	-0.36204402670554114	0.6176009303830163	0.06756550958746463	1.4777146916286956	0.7595493010692276	1.1306357067281105	0.8701969640783969	0.9604141840947233	13.057871633649018	1.8571439383537092	3388.6018845700823	0.5701837261602023	3.9095977380492997	4841.0720174995795	14.019988363852244	16.308261820629312	68.84721521117281	106.74743395591452
1119.nii.gz	1.116140415692238	5.15132770902227	3943086.1971307937	0.7997123929695219	1.1762394261935594	112.80856495238613	333.7141828555472	5.6707128071563	6.828185645057512	1.7415692692180853	0.6053948141440573	333.10878804140316	0.5936251895204875	26.92023040093323	10.194344221731566	3943086.1971307937	0.8078557094110178	692.5418210980833	18.21872028041382	752290.7614742282	7392.957128597798	83.18878939574094	22.28560508039228	0.5777852853148819	0.701358481067279	0.8288250748831947	21.724405350017932	0.9273533576972048	0.9213969032673969	0.9967455020997418	0.9924716487679012	-0.36617305927380805	0.6506112282310414	0.05940051719871663	1.7299827675630504	0.7542164988574047	1.2908332068801232	0.8677028386813536	1.0798648310641108	26.368598619033296	1.880149164300767	3124.9073699687556	0.5743259272135188	4.4179000469557295	4395.542914905348	27.359306586053645	30.434846535563317	68.17993015989708	177.8147399375115
1120.nii.gz	0.24349889102049382	0.9385193902911652	780731.2997586079	0.10986208169331793	0.3124626092492655	684.3110746201977	337.4164937847391	1.0781798037188932	1.166655156779621	0.40822720084549874	0.2234066839759586	337.19308710076314	0.14093179329713726	10.70330411446766	25.18863163886456	780731.2997586079	0.980744387488434	113.39824727763298	3.061431587904661	82772.06067776134	920.5517692747142	11.519351865788696	4.077403417105127	0.4867076130257669	0.1152438886044529	0.13507743138550948	4.0623667840026405	0.9914891593790757	0.9909536842420716	0.9994008142960652	0.998836877422047	-0.3991482210236442	0.277364711975005	0.00690968147801146	1.0958518815895195	0.9736256914171314	0.1627612290604458	0.986714408135998	0.14693755605404715	3.899188820723456	0.6385876829572127	5740.538958180484	0.8423388053089486	0.9423674095110856	6683.773000733676	4.433542254176919	5.659574468085107	77.78180484225972	85.13543653705062
2001.nii.gz	2.124354277276223	6.099445238377218	216004.36230847286	0.8175962925381763	1.7978852962986593	1304.6563062462947	207.4625923233393	3.8947426866122763	1.4805560206679782	3.260732694742754	1.063219284362416	206.39937303897688	0.8421327966943731	5.618750220035286	30.086192138031056	216004.36230847286	0.6863709377598907	16.401333440226757	1.8424151830917193	2445.9897827848395	48.925195194103296	1.797080357375796	0.3556354589008424	0.6616003164849387	0.11549229157385668	0.489763198249252	0.3416579531481991	0.9489136012480721	0.9486623329132216	0.9998304690415498	0.9974028618262948	-0.45358467151912946	0.7121302173533898	0.09878331316290108	1.2173902820036426	0.6180099456698219	1.2244647470690058	0.774742899359472	1.1198495904774417	0.5381789540691595	2.3069442506799738	3343.5092078339667	0.48867424844109425	2.8743016571221593	4696.149956153172	0.7216144655997428	2.2382344343759133	67.86495176848875	94.55071616486407
2002.nii.gz	0.8229629024024302	2.3018222897889373	345992.8113519546	0.09254616371788954	0.7340587051240828	10060.638590092667	353.5975878898907	1.561880914757044	0.5802146065019979	1.3395871858440827	0.45370061827318475	353.14388727161753	0.31564313810039196	3.072784479557433	87.64271408502456	345992.8113519546	0.9797617728680714	7.002532465926742	1.0898814238115642	1640.0485726714514	26.024128443036375	0.5113324176746065	0.28844543614426654	0.2680365031610171	0.01681250356635463	0.08063513772631287	0.28815855491928477	0.9952263259825085	0.9951268310610446	0.9999607456524053	0.9997986207302189	-0.4485421336640902	0.27967634050385765	0.008281190229990952	1.0169363270509488	0.972703052127114	0.14225656106434018	0.9862351219896347	0.13084108053948554	0.19994446345471828	0.4377299430820217	33176.063257286325	0.9053614031570332	0.47473296082055083	35902.390404977625	0.2602550551409532	1.297101844776771	79.09534985263618	80.29126187097478
2003.nii.gz	2.0525539579859133	9.394893597224824	673311.309066117	1.2859253238071786	2.9917550692404387	27.01515264555365	68.50350722319779	4.930388521620273	2.745948289719903	3.47921602714585	0.9157429322366366	67.58776429096115	1.4350416317656745	6.587036663658774	3.815252367280895	673311.309066117	0.5396195274379303	19.08032103425999	2.733835481912365	182.83432097040475	16.78680935581074	2.8851872994690275	0.2466905160997794	0.8425533022064798	0.18147071741174897	0.7205745214879847	0.21259348267655226	0.9173405891287999	0.9152458695631299	0.9987737431820096	0.9881531291045254	-0.4826509911453857	0.8379111930575124	0.1470404000900607	1.4402103185294965	0.46400573595578404	1.9259585752401582	0.6606134962989811	1.7149570653174893	0.7829694538922017	2.9961772925336634	5821.85771362289	0.37516804444019136	4.055515223800985	8373.815826781802	0.8155170416783432	2.9189328521716718	62.514241525969844	109.22270911199897
2004.nii.gz	1.083481923798755	3.9054497545876776	50010.43367729831	0.3166813366809354	1.3149098346802999	46.580150149345485	31.489810920884324	2.203424870358247	1.0537762587705601	1.6448317094447658	0.713710145820892	30.776100775063433	0.5910781808621974	2.8021713335083653	4.913447295070342	50010.43367729831	0.907647393471296	2.997083023022796	1.1587841826890306	4.384270999758675	0.8852791761700393	0.253543048716593	0.0537933435223237	0.6482042210057223	0.043104117921613366	0.25576308257974945	0.05188734422735085	0.9798756491232685	0.9794555064406397	0.9989697351646345	0.9947468307426633	-0.37303517629025074	0.44106209384809236	0.03666669469812136	1.0530171866734492	0.8841253215826546	0.47700853215558436	0.9397918800474632	0.4281461701292931	0.07683409805972918	1.1581180100695454	4585.336944575287	0.7199461366894782	1.735075156614234	5780.806249018684	0.08807040283663208	1.2092950227665253	74.38734495211179	78.0747370073795
2006.nii.gz	1.7479222152543747	10.870063323980645	748147.2021211573	1.5045128483748051	3.951501029433914	50.40598757383729	126.81962442874693	5.642797527701903	3.428470093238503	3.9249700936719076	0.49663036408131284	126.32299406466562	1.7770897877827962	8.159590011160612	5.052331962135062	748147.2021211573	0.4729568945140162	34.73774521159333	3.6047198243851977	895.4633909885183	47.540886971826055	4.915081301315686	0.5856194979385071	0.7867439747257781	0.30487558385186003	0.9996991151660002	0.49088794482460546	0.8743502546955763	0.8693331605229078	0.9991580248644882	0.989043048372705	-0.38928122296258705	0.8248322293062856	0.2046621722976341	1.5881884357155347	0.368772040011937	2.388192715134969	0.5782633202759726	2.0434801333047155	1.375175199813549	3.589179168954961	2772.3973480466316	0.24672041897718533	5.427885520609385	5314.616623654	1.4584586007800464	4.032659962623476	54.90246507074842	100.68674913233069
2007.nii.gz	1.7524950395025776	6.671352172736229	202526.2809790281	0.8743070527199389	2.142911241936263	354.28790596559736	138.8552207212041	3.816118353521128	1.857652131412533	2.893115010180896	0.826215704344521	138.02900501685957	0.9813253317431279	5.26611141907988	12.758848608845646	202526.2809790281	0.6894455447575476	13.169170190082697	1.8197602018940569	396.8918597570531	15.324988241235113	1.497599386919385	0.23330741354462456	0.7243032083551045	0.11574104427815281	0.5139699876582429	0.21938355953899227	0.9483425259315643	0.9474650460026589	0.9997328835522458	0.9961107828697275	-0.47230813354230866	0.733711586537608	0.0949997699166158	1.2262328814315446	0.6389324250806239	1.2666082108390628	0.7917540185911569	1.1456955874642685	0.43272670011600234	2.193457720095552	3815.6120772285362	0.5224718714539964	3.1076164839454834	5035.020813364371	0.5498293212097414	2.106942352457894	68.29837053265781	92.8425304669314
2008.nii.gz	2.350349532611912	8.114758410642274	224601.26779825203	1.1464831535162627	2.179352816873957	43.98765352744601	58.92568245409092	4.7763718076392845	2.159860220329524	3.7405557444639768	1.1174975209560418	57.808184933134875	1.0333424020038733	6.05801564555638	4.887034508876046	224601.26779825203	0.5869089345978044	13.88582591699452	2.3082373394880142	135.76295649326087	12.235724099390591	2.140245187266836	0.20425807693212747	0.8250784954171676	0.15921617851810224	0.6570333620090569	0.17835647467469298	0.9256335816257268	0.9243343893110378	0.9986299826873306	0.9879738575205206	-0.46385139573191014	0.7992310466355383	0.13730791237234935	1.3506399440438228	0.513819461956859	1.699921678904005	0.7015335881706445	1.5268499325993998	0.5861258160497409	2.8431252781250986	2362.777777777778	0.3860748002904866	3.8020180272544746	3591.8826797385623	0.6543444828911955	2.538235294117647	63.37418300653595	101.59477124183006
2009.nii.gz	2.273694065349536	21.190586982973485	2500306.8695192887	2.4346860958763803	9.548834837396328	115.65049058635317	310.78893381399627	10.481331207863741	7.495142613112816	6.703327860987615	1.256701815008569	309.5322319989877	4.206224738990609	17.387770617647025	7.964743035390985	2500306.8695192887	0.2522852810744975	192.47626316297072	12.514190116989683	71121.72135503398	1004.7932136499712	26.921049358834722	2.84745309454457	0.8073370580845366	0.4926326492676193	1.2640969567749565	2.5962745037440627	0.8361020713251834	0.826874198551705	0.9993933233809553	0.9927245847840195	-0.5182774137838277	0.9567351572386952	0.23646444989116838	2.548665040894668	0.18543633818446761	3.5752962823509393	0.35740538045355613	3.0696896361478587	7.442125613344828	4.606082342661997	1637.0234582829505	0.19794721381897828	6.720187972728163	2086.3992744860943	7.777009148610454	14.43615477629988	49.45731559854897	199.04873035066507
2010.nii.gz	2.9190451474659014	13.920294078688698	944337.4750094936	1.9054644533223897	4.460095484992859	68.15585300930155	193.5935323723324	7.5777894221853614	4.620020869369672	5.057545304549471	1.2615684100855653	192.33196396224682	2.0901937420557855	11.438133824045142	6.056656319233868	944337.4750094936	0.3572635711604582	73.40801284978119	5.922080284311905	3858.094429677357	142.61614481174166	9.822410245044312	1.1331816237981656	0.7910235063255185	0.42174838779813684	1.1866688970690102	0.9483683430654498	0.8388991850771754	0.8320052946965704	0.9992880476350882	0.9898322537575777	-0.39630544194813977	0.8749238710540662	0.25425578017256456	1.9364064864866024	0.241904598994482	3.0090647963372077	0.42165288957447566	2.554257896577876	2.7388979672106197	4.3338245587876045	1209.9271266278747	0.1676263683330389	5.788282518665621	2578.7284566361873	3.1098246694154055	6.992657245774453	48.28899972291494	128.08742033804378
2011.nii.gz	1.7812804050397393	8.0211144140123	582643.1510856843	1.156498729428363	2.6102142866201095	211.4874741034256	144.53880534977432	4.546926034724376	2.4334409260099266	3.409065106587515	0.8271308011740955	143.71167454860023	1.22368273359947	6.726052475238142	10.596515791920863	582643.1510856843	0.5824311118579671	24.565245534402806	2.588811608459098	1969.5354677746373	54.78493435242018	3.201705240879283	0.36583148257898357	0.7927574630845489	0.19900012486140062	0.7509598210500785	0.3249899087229085	0.9125036952449297	0.9104751131637544	0.9995873883308798	0.9935163468740853	-0.4095548987537294	0.7718111242589996	0.15606418179370093	1.3710605907814961	0.49241417533923904	1.787777690973959	0.6842251354598614	1.5754786376303163	0.8918841808645672	2.9406313768814205	4461.37130211973	0.34640665440792995	4.241880091125845	7501.130289618759	1.0404409113112585	2.978414473173383	61.35763646245827	95.04441338613246
2012.nii.gz	3.654686881389117	18.686354884258215	1285611.5309813928	2.2764987595632222	6.860416135500982	102.311287232142	230.61268731705766	10.002464376774483	6.127940239289374	6.576168989902148	1.6698845768541979	228.94280274020346	3.122583325228247	15.516160060730986	7.757046715026309	1285611.5309813928	0.27394829496836826	140.70192942158087	10.515225129349915	38645.77125934808	661.6989111591495	20.034566137145024	1.6227644335963443	0.8499133566769316	0.5124917404637187	1.3122987090643692	1.3494063966737513	0.8058699221316492	0.7972673683308161	0.9993179786562143	0.9897116819830722	-0.414422140626699	0.9150601437802729	0.3049524479873462	2.4314910267510137	0.15809771318728538	3.56749397465073	0.2723895296614833	3.0296990739406193	5.414332642685342	4.933138420916626	697.2554307116105	0.1305721780358821	5.561418451654533	1462.883895131086	5.821318295950287	11.916853932584269	41.795505617977526	180.13670411985018
2013.nii.gz	1.2381222579662423	4.918810183920189	128254.32370149156	0.5402137943756561	1.8713386062832766	117.43819669062188	54.989401811640704	2.893346586742659	1.3997563414747405	2.3299652389405727	0.7817442344635211	54.20765757717718	0.8263063371840406	3.8965904372682707	8.058159061730166	128254.32370149156	0.826723496246605	6.8119625647951345	1.4065127463554448	68.19655513945423	5.480441451668803	0.7500230881317096	0.09099581101128779	0.7769644092166565	0.06985003656120975	0.3662135204746784	0.08590825771334736	0.9675393162196032	0.9669642288596366	0.9992772996055681	0.9943002475115897	-0.44791736288352246	0.6035692768943122	0.059792541961710376	1.1143362321607757	0.7872315766842766	0.7944382754438891	0.8852053245185136	0.7218000765599083	0.21025472478574936	1.5656745248784087	5433.799337042737	0.6432815599671762	2.231831599392245	6983.333372795075	0.2574857772702021	1.5242097786196283	72.26814253581153	82.94151769859121
2014.nii.gz	4.819933793417941	15.69335263758529	487163.006250513	1.8630060862368751	4.819071000809988	11.415204870954872	56.087322724355715	9.320029769922009	3.6886667322626407	7.923263292602437	1.9578948225756392	54.129427901780076	2.2524345115317748	10.697574651201105	2.316793830025587	487163.006250513	0.37575690254451904	27.575148505787972	6.292827454623386	127.12504538574117	13.860388521180564	3.814160848451604	0.516171981885244	0.7606047521045642	0.3954037283426134	1.1262142333973273	0.3567297785301938	0.8185058330584458	0.8137648476409941	0.9965098490824491	0.9702071531255428	-0.3185770079254217	0.8232759840539936	0.3225091859158127	2.3384331418612634	0.23040737412286466	3.0604260650822965	0.44501908714536115	2.589684508199626	1.082583207584212	4.498216799185265	563.1207423067888	0.13228112339835302	4.946914446594864	1599.5971341320178	1.2044019967057809	6.8423772609819125	41.994597134132015	201.26708949964765
2015.nii.gz	2.3496478100299356	10.67323216774182	237660.14673135424	1.5426728099565619	4.094111417170868	21.04993992417506	52.018870555507924	5.841163423199407	3.0190816515225083	4.586006261635005	1.2038458990699628	50.81502465643796	1.7590021981978232	7.474453384189368	3.3750501987128194	237660.14673135424	0.42366795907013266	21.748263255897264	3.4448678799280246	222.11263174170617	20.03544860002214	3.5157123179659884	0.32328458549722416	0.8315735415352867	0.24380971512113375	0.8597555773615699	0.2609934950837889	0.8877930430809864	0.8852951787161618	0.9974318452180738	0.9801433160505212	-0.4416127625193221	0.8552148129321584	0.2025968116794004	1.6268846380632422	0.3190087148487358	2.37325863974692	0.5020203998968783	2.0996473448425155	0.9597492258658032	3.716266817508329	1050.8942172073343	0.24703672242767613	4.784412425021479	1802.2834978843441	0.9738772369222893	3.666901739539257	55.61118946873531	126.37353079454631
2016.nii.gz	1.2258760858402666	2.841266290016091	22446.211947160533	0.04420556949682973	0.7629857261819883	8.318804589839527	7.314935063538394	1.9589574673130266	0.5214593724204148	1.8020556519670765	0.8052187703807578	6.509716293157636	0.3429998383525745	2.0850691717378904	1.747471196584536	22446.211947160533	0.9903626006782793	0.5099990921902644	1.010366453668319	0.03916790163265989	0.021406145545647595	0.012569949266669317	0.0035567256162800523	0.5580558300167227	0.0035567256162800523	0.03392640994015649	0.0035434622335734113	0.99822163719186	0.99822163719186	0.999288654876744	0.9988144247945734	-0.4029962112442961	0.17242045071381468	0.0035567256162800523	1.0040482721588195	0.9883932003249518	0.060619375180240576	0.9941733650330402	0.05706264956396084	0.004031668720737342	0.5327833994340876	4476.634708502808	0.8670607608953725	0.5658337350166858	5113.242107301956	0.004818699660860331	1.0145264381173735	78.30815417392989	78.69920588804959
2017.nii.gz	1.0378817196550632	5.435602570268686	241591.0214828966	0.6822573000030255	1.8210367513358205	49.33384668616265	49.953981949639626	2.9681585887200135	1.8143443601636102	2.000203631806173	0.3370564896568951	49.61692545998273	0.8530898173285653	4.494244026421356	5.591989789971041	241591.0214828966	0.7853401169943667	11.388263961231663	1.6817237982015965	108.62787233694348	10.13227301104586	1.3803028497167045	0.11802371619843961	0.8416311138045278	0.08656044785105982	0.4293736348819527	0.11034553056547124	0.9603016145069861	0.9594579027353362	0.9988860848925702	0.9923390465433254	-0.488718416955738	0.6858236338661383	0.07190373062584231	1.1688224145669321	0.7451036634363072	0.9894254486935423	0.8606473855839418	0.8942084453939135	0.37458164147878603	1.7443610097067903	7379.46250313519	0.6169603296660137	2.678036044757423	9393.453139369618	0.42201841210923213	1.816988546108185	71.16988546108185	86.37095560571859
2018.nii.gz	1.5298281105404152	6.945152928682083	294160.46449804236	0.9644710151208433	2.578751319838325	76.72223690372842	78.64699952892386	3.9065411177626728	2.0290652023296865	2.965495548445045	0.6133120079812068	78.03368752094265	1.13137946461346	5.1880235443771685	5.824113321083837	294160.46449804236	0.6496663711031937	11.654524792241403	1.9634292430401445	120.17494055042823	9.385853544582794	1.5728123268714205	0.23366652260263426	0.73857801056693	0.16743020569402534	0.679046928058576	0.20447036047670653	0.923143681041046	0.9214661706234237	0.9991254576756381	0.9903382663494598	-0.37837538712696983	0.7103950702817924	0.13902315204153792	1.2761808125036058	0.5598070607876098	1.5411309662938981	0.7367029191751113	1.3522718811755952	0.45161971236851356	2.6507411011329514	4256.809497666758	0.3894967057980381	3.833810276146603	7100.203769786805	0.48830525003126807	2.1360600237899168	63.36599871900448	87.48403330588343
2019.nii.gz	0.8426927152789897	3.1548802079640783	48780.11127938265	0.22733246055787687	1.0142015595256237	215.45899881309802	48.591590569542895	1.7908509021183885	0.8480864552639894	1.3933955958704463	0.4637811273608653	48.12780944218203	0.4456360543552127	2.3550681086552627	9.447049708322163	48780.11127938265	0.9366614125486695	2.3391988427868307	1.0953051382431729	10.293381014790635	0.9264143043445957	0.15973357405620212	0.03649670912052858	0.624098102886045	0.028236222335195984	0.18253741204301754	0.035680178597476554	0.9867240971512812	0.9865498705851804	0.9996562971939473	0.9974854561032794	-0.35490617097091576	0.3588624242117696	0.02496585798700719	1.0317435949081848	0.923687992614667	0.3238030715876361	0.9608627639742904	0.29368219782117355	0.04905757079418269	0.8261370189439023	7122.035588402501	0.8097823295511656	1.304908514030499	8237.93712336555	0.06558910384052648	1.144400227401933	76.55338260375213	78.76532120523025
2020.nii.gz	4.667136677723272	13.95891491606478	1232964.9397057234	1.7159198192513982	3.6227763669037465	137.4749054212946	301.8131747039163	10.16223454505174	5.705647775177659	7.146350229547262	2.6177806354158797	299.1953940685004	1.67242938946241	20.374977554309783	10.59563783398098	1232964.9397057234	0.4740879048623157	311.86869938998456	13.983286718779798	190125.62299746237	2312.1146978966303	35.30173240839857	3.0685174515233182	0.8311626846385176	0.5202197410397149	1.249354239016749	2.7887266913545523	0.8261806305141618	0.8195260084309827	0.9992591082150261	0.9921196169942155	-0.31418608778727963	0.7987603251394985	0.27586105882531914	2.433996337401319	0.3228311801596616	2.7872403799315735	0.5473576088246074	2.34099052005747	9.592562464980471	4.179324753774278	418.67003367003366	0.14096634130304164	5.802628303234364	1408.0410774410775	12.525268396648869	18.97037037037037	45.251178451178454	199.95555555555555
2021.nii.gz	1.2089132557811981	4.7893042786960685	29517.442006372752	0.5023837948599826	1.4004719663820286	28.413191759967297	31.6386852491391	2.681437585229654	1.3533656889394752	2.0158761535680054	0.5955461074297528	31.043139141709347	0.6791308767683816	3.527621793364554	4.0741110702519014	29517.442006372752	0.8448989617487891	5.254007993538318	1.3350721533395076	8.97358552471187	1.9197854758509818	0.5528291794196881	0.07780269144876373	0.7535463610934583	0.06476333591463446	0.3486910247826094	0.0734446742938143	0.9695034863854555	0.9688762351857616	0.998489912823536	0.9920748971015844	-0.4492391636727361	0.5874032855105377	0.05575077727086603	1.1028642144253356	0.8146304815752082	0.7372566111881479	0.9014644479345979	0.6621204336042223	0.15765796771711296	1.6078055899655015	1472.370994940978	0.6207297617795017	2.5223767165554287	2004.1003372681282	0.1756396292894335	1.4106239460370995	71.429173693086	80.21079258010118
2022.nii.gz	3.059465577546301	9.896420292572543	109586.64179915228	1.4418909937886881	3.611953985023649	10.316136229799326	29.875868584041775	6.081286642428744	2.274231718824978	5.315777271251623	1.4313766057066892	28.444491978335087	1.4959131077091132	6.830261023167007	2.002686044664808	109586.64179915228	0.41483319170082433	9.670418417212138	3.0381015975313703	16.947136034950415	2.6855803770001883	1.7294792405046433	0.26752231818784933	0.7317555384470509	0.24753695784657864	0.8402343254265264	0.20509145091621359	0.879205549147674	0.8782300571108377	0.9928776948312766	0.9649774652985235	-0.3637865537434913	0.7982419061068367	0.23342016222975698	1.634807615657244	0.27956851853940606	2.311570272936219	0.39511713919976343	2.0472501708440003	0.4992503896731232	3.949722916862352	438.252447850149	0.186569794742507	4.6427988251116705	974.4431673052362	0.5222700129997438	3.2703277990634314	52.42273307790549	134.54491272882078
2023.nii.gz	1.3113719398278627	4.7794605996243	91694.76556359217	0.5018978074254912	1.7855978975062248	37.032653431476746	32.78066772458985	2.910854338018851	1.2329282911987198	2.5397617314489294	0.8279937191999228	31.952674005389923	0.7586654877999744	3.4902884027724683	4.0754563449471375	91694.76556359217	0.8335414587993387	3.709040157364823	1.301676570505889	6.332005208809441	1.3156362629304983	0.4351480040328079	0.06633082751735234	0.7334160593089959	0.061052992254675316	0.33448548108077325	0.06248072678200399	0.9702686675657437	0.97000128739893	0.998689132190365	0.9924388633851239	-0.4426487566508917	0.5859745626247704	0.05723271073050133	1.0997588684893416	0.7947725622754092	0.7470632366137497	0.8894795152985888	0.6826097116325739	0.12536970788754007	1.5238559673358405	4876.147070546034	0.6478207879030203	2.017436189021591	6274.066560382623	0.14270232053672807	1.367742792613259	72.63146007705593	82.86209645277003
2024.nii.gz	1.683001444504015	8.580194719432797	575607.4125973815	1.1544244792416969	2.3639941814147796	49.94213802708909	95.60219715650221	4.694301809731814	2.8745592359128698	3.2288624974142355	0.7955631659384532	94.80663399056377	1.1515479297285314	7.156159856834124	5.450015077171069	575607.4125973815	0.6279784323906739	29.174154415712803	2.999481932621267	756.2371804054106	45.50470376090541	4.464465660692246	0.4266535659050242	0.8256332496612664	0.19597367949470246	0.7393911434255427	0.38693719923789116	0.9215722636593211	0.9183499209080386	0.9990024186658578	0.991092157324807	-0.48010679600992767	0.8167695588913648	0.12615022528285041	1.410683088524594	0.5603748098976031	1.7581825834390523	0.7411633522760743	1.5390222198551788	1.2227798066493176	2.711217471991959	4717.12384341637	0.4196729398057269	4.234843910284824	7058.477580071174	1.211434877661124	3.1961743772241995	64.16227758007118	96.85044483985764
2025.nii.gz	2.4377644882934346	7.915093148496531	68498.15742531462	1.124712580539396	2.5928153792786532	13.159639772463182	26.728163767956968	4.683851314773796	1.9432524421128268	3.7542972071864797	1.156283601275981	25.571880166680987	1.148455647237776	5.4655946212674165	2.6038370907639488	68498.15742531462	0.5592977280252819	7.93426142511909	2.1037204746482194	17.079528768589935	3.4658832070300645	1.3665723212192953	0.17892314366427559	0.7680571495944173	0.16586887258917637	0.6661553137250026	0.15079164889148736	0.9190439096053676	0.9183709908129218	0.9952320978823107	0.9765281603780828	-0.4176293094548242	0.7703923788693499	0.15631039710968675	1.3441695086042165	0.4695809673770905	1.7226160949168963	0.6593717386029265	1.5452031749753554	0.3863738662208926	3.0437983306494734	732.679895333624	0.319528955662287	3.964198287170286	1282.4696903619713	0.4106253336678174	2.2655909289140865	60.577845617095505	98.09027474923681
2026.nii.gz	2.7590612437712094	17.939215414065433	2915053.9008730045	2.2799967274665636	6.877024152064449	61.07647809545213	239.062627785376	9.825661022851447	6.446978142299401	6.609688450274041	0.8972967159702379	238.16533106940577	3.116686777462234	15.735470124374443	6.066382272491236	2915053.9008730045	0.27829182473413067	151.0614054990985	10.576510637097758	21481.837073274608	519.1375420777802	21.149462720818512	2.1431297361868027	0.8150356996051307	0.6198124066080625	1.476270612943375	1.7464780674698868	0.7848524771841524	0.7727129114346788	0.9991116645085958	0.9878884562744015	-0.36559233019733395	0.8949247978795767	0.30940895011442904	2.413473059700292	0.16045069302957488	3.706829860194834	0.3040199037796568	3.039559632872126	5.823148114251329	4.780027710652607	1537.2842096322092	0.13057710096255917	6.219044033142907	3276.3296525949204	6.2298285060259895	12.15357173192899	40.29754523061242	140.79096237152808
2027.nii.gz	1.2166440198908421	8.90270325157701	361928.99097250117	1.2240686588973606	3.9041877329396097	20.865693477978933	57.174323126326755	4.414913524566517	2.6276852416522454	3.3452425821559	0.61319348077744	56.561129645549315	1.6894931459296767	5.744443538067394	2.8094037236630913	361928.99097250117	0.53588256680398	13.50717013264388	2.3867466264000075	57.543195246025036	6.732372741717217	1.8856689163141045	0.2018401968270073	0.8064585943382432	0.16320153591394965	0.6697607207106233	0.17478230130783495	0.9231335519518065	0.9218347275894305	0.9986391935468505	0.9876382939730205	-0.48412855809868816	0.8286069199480705	0.14253846442658816	1.4020645891724834	0.46047962313115254	1.8264655011796675	0.6535705093016667	1.6416010339416223	0.5218772782852779	2.921404796168188	4246.285557986871	0.38715222082301887	3.9399889061262234	5877.559992706054	0.5549005019442543	2.550237053245806	63.399161196207146	110.24243253099927
2028.nii.gz	0.6474163994797557	5.328092135992685	966472.9029894251	0.7098216929299954	1.41315734733011	744.2578796160083	350.73384630931537	2.679981707629571	2.49039253453068	1.081049672218737	0.4470666619718861	350.2867796473435	0.767558102475415	8.401588294732797	22.601101321541435	966472.9029894251	0.7967235377973187	63.40438392096203	3.23147653382191	42573.25999116081	472.4484196548155	7.599371691002322	0.7628701692658102	0.8123895258838243	0.12244947078790819	0.4642966042138395	0.7472336023669756	0.9604030357350911	0.9582763964460412	0.9998655651300641	0.9983940577534116	-0.5541654466046868	0.7323057831306914	0.05762604318885885	1.233822750351024	0.7681144774876238	1.0078259282662427	0.8748984984649827	0.8975133170730768	2.0905604650670337	1.5521769276811634	9294.01066316097	0.6787913134064395	2.804702110937089	10908.738679520888	2.4231346797441544	3.976336546888694	72.26862401402279	88.10823838737949
2029.nii.gz	2.310953800961561	7.2699662696511265	163217.12813163333	1.0809765994678	2.36068117638428	17.603330753436886	32.038190473396845	4.480895742236677	1.7684029689215641	3.704618527997451	0.9300927230446774	31.10809775035217	1.0359638649602265	5.206532125120411	2.9473062432368127	163217.12813163333	0.5720375905170083	7.029550117116086	2.0233524243171077	14.85257862235616	2.9364710087550776	1.223909438995765	0.1678955299726711	0.7569896631511721	0.15198211655187344	0.6291572607500511	0.14410624403605662	0.9261441153655627	0.925544892493635	0.9967058644759808	0.9812045082734835	-0.4200186626700325	0.7615290450506511	0.14255355473296424	1.3263989645985512	0.4802953763966392	1.656469565802361	0.6664073001266985	1.488148226076907	0.34795124224210916	2.9800081392100624	2149.7161601062944	0.35703639928687836	3.681412073741462	3444.2383325029064	0.3806041088378021	2.1797043680451753	63.11293805015778	105.79671150971599
2030.nii.gz	1.8994128414518823	4.235943834471665	48496.22749613773	0.3642951821414595	1.1175640309585657	93.49414093109964	41.324702046569534	3.0278145920875037	0.9563860279573398	2.617891838237734	1.0324949690698435	40.29220707749969	0.5078275479262686	3.5861273818077777	7.484225745221697	48496.22749613773	0.8965371045806526	3.692648394493493	1.2250718536026404	15.754761876810132	2.1643379509065945	0.4272340547578837	0.07824627675627288	0.6864010899737858	0.04817726378213586	0.2690592667971331	0.07582588493839164	0.9789480629345844	0.9783582949983196	0.9991386659454252	0.9954076888319514	-0.4424399126652351	0.5033526586797048	0.036652888129957185	1.0666848690652804	0.8773358829524447	0.519371770504169	0.936184204070573	0.47046595705305233	0.12637008287853915	1.2160390297100627	2689.5717316361706	0.713225068055203	1.9057927950335716	3380.841421373641	0.1449513415230934	1.3012463537523205	74.13550782285866	78.94961548660832
2031.nii.gz	2.694108353317346	14.251154191640081	1008795.3589260849	1.9419460309269958	5.36756570196318	17.40748613759212	67.06835469648514	7.687307324425232	4.120960379216156	5.930547464464707	0.9687251984364843	66.09962949804866	2.3681343507698887	9.937619229950386	3.0699624085423314	1008795.3589260849	0.32548233536958326	39.66158205931785	5.301689769415132	480.4638158780344	36.81060171315629	5.866158254997093	0.5721878191124511	0.8220409638501838	0.36150692138524665	1.0993288414667688	0.4385566130709869	0.8427987434215307	0.8375662408035243	0.9972026968499215	0.97668724608851	-0.40795689133878693	0.8866287558104717	0.26731947298177816	1.9945395214427726	0.21039565177257621	3.0528695542747952	0.33864586001235086	2.6223214767837515	1.6095865185273868	4.401455381070862	1692.6847772883016	0.16570580296508092	5.5506369875862775	3324.8020558002936	1.7094796673286456	5.774351443954968	48.20822320117475	151.33323543808126
2032.nii.gz	1.433635964032364	6.702858654702623	190999.44700587777	0.8566643468074486	2.607848995764594	20.37012342810879	38.32209250737043	3.502703435302044	1.806155071496334	2.6214575223592234	0.7581822616200646	37.563910245750364	1.1632127782447	4.309790276854037	2.8372668409017723	190999.44700587777	0.6667494198912581	6.305360874788859	1.7071699763695947	10.740172118224407	2.1538964527656383	0.8839958447024162	0.11255573165331069	0.7732718248418986	0.10234132225727015	0.4848909353103682	0.10181962846655415	0.9502490167863603	0.9498023782147217	0.9982932583701856	0.9887342517804358	-0.47951262870168926	0.7440684219723066	0.09573681797569053	1.2305718718208414	0.5979315832731908	1.2887517369430948	0.7595780709624023	1.1768475758049837	0.24913789408893178	2.303891293527668	5161.702907711758	0.50196469004296	2.681584862293808	6856.184284741807	0.26194494691601783	1.7848876786929884	68.52290187688418	99.4635806671205
2033.nii.gz	1.1877133548763807	6.563194009064372	184114.589675256	0.8003025133292145	2.2040949353323382	22.777420479009646	49.21425516012669	3.213213982029271	1.9529927675500043	2.1212828281098615	0.27438836686527324	48.939866793261416	1.0592335238314556	4.415359939615728	3.458860386993333	184114.589675256	0.727156859104454	9.170659302055002	1.7055857256826825	25.08183528831639	4.2782886866976195	1.1349229698600567	0.15502570497456272	0.7595133410241496	0.12021677999017219	0.5462749670407383	0.14028930172739562	0.9440775656397515	0.9428788888542318	0.9985311070491885	0.9893017606567324	-0.42827375346653856	0.6998420320058736	0.10161991669446478	1.2085566965106278	0.6642648171748087	1.2447445813750253	0.8103981430157692	1.1020814693838694	0.3224871687086549	2.1877133990331536	4715.229140194832	0.4992830516936502	3.2898958007621015	6867.269377382465	0.3349566139983686	1.8046378653113089	67.36785260482846	85.26736552308344
2034.nii.gz	1.2734892403754676	7.106573865515234	265092.2242122572	0.9509070123946091	2.8205339405929193	44.20970962258867	65.75558111518144	3.7255397610102032	2.2536197743159856	2.584910863989384	0.7680472326380837	64.98753388254336	1.2494836901056234	5.362949417293881	4.968712231063983	265092.2242122572	0.6688893090161795	14.881579941584803	2.0421866494374843	136.00018511766885	12.2017484177846	1.8696433334789417	0.1320364796322643	0.8664019027927656	0.1011778202816574	0.4813369387411341	0.12150005357477876	0.9530757993916907	0.9521594760713853	0.9993438280010165	0.9933720070862241	-0.5539698626050872	0.7987487374979279	0.08580003436255201	1.2679738951553365	0.621846103361191	1.3331278157603061	0.7789729353077397	1.2217204687748968	0.5004199532778015	2.2327696240550203	5023.274709775415	0.5450010534637534	2.9519938233205387	6165.152761202126	0.581545869391518	2.23142020180102	69.24801996311164	101.84604535098188
2035.nii.gz	2.1423502067869262	5.50633225761803	134022.2020633758	0.717246547444783	1.7129979969662399	245.55614978798818	85.8041078467684	3.789397203153749	1.3686959128972294	3.1975545246296644	1.1748954616652807	84.62921238510312	0.7190984019104099	5.01446691442923	13.107951824860184	134022.2020633758	0.7393279570838714	10.785347272635942	1.685918999072003	450.9003972994195	20.51258801529983	1.4427688300170196	0.25396394764527686	0.6941046930252248	0.14844393878409518	0.6070573513370872	0.23145917749087902	0.9329820034120577	0.9322152591202332	0.9992749794414965	0.9924078363936624	-0.2789067845229096	0.5584298021538091	0.12587143696330982	1.1784288378728727	0.6512445913188918	1.17451205866884	0.800091037383007	1.0298397745303884	0.42418319441557417	2.389491305793196	2136.445403377111	0.4008340344047112	3.6763336841623584	3940.6180112570355	0.48960040691473444	1.9138836772983114	64.74484052532833	77.55891181988743
2036.nii.gz	1.2018969557463697	3.886687420833089	30322.574881927518	0.2365791188658784	1.3223295462974136	10.909376607117949	15.284247357626937	2.366167729551144	0.8995091803320316	1.998676930288126	0.48875109583267345	14.795496261794263	0.585648525407259	2.6707761302790067	2.094261815301627	30322.574881927518	0.9270866068791651	1.5342954136988909	1.0900051367263126	0.4098258973218992	0.18513664177550193	0.1069295251893938	0.03918729969418292	0.4620206792547772	0.03822193699683522	0.23471926710774463	0.037684715682388584	0.9810499252844737	0.9809855677713172	0.9977119005361776	0.9923877913572112	-0.2467074192832645	0.31817809757974785	0.03737724463665598	1.035890486673661	0.8966142082820467	0.39214875007780753	0.9463844591893303	0.35398038620195754	0.03652920622089417	1.1792783003352278	2938.665019995295	0.6912879369549036	1.6037353990517735	3941.045165843331	0.03897271656395792	1.1176193836744295	74.14796518466244	76.5464596565514
2037.nii.gz	4.813042955268395	14.738372410093342	313753.39087501855	1.7934470118245078	5.120769449753867	10.339015791961842	43.78681681748163	9.105257601089587	3.558267125062933	7.576329271561796	2.3289339518673553	41.45788286561427	2.2519503454409007	10.367574541600783	2.2322516959660175	313753.39087501855	0.3881799566953396	24.58088589344898	6.105578593758413	109.58474362508159	12.13411376800163	3.395411177573119	0.4455531884685979	0.7678046660563747	0.3625227606163925	1.0666926408545838	0.3104555121211231	0.8309051110770711	0.8269414985131089	0.9946722588075199	0.9644705599063472	-0.33453747550859314	0.8244579402816272	0.3049568604176134	2.316905484187049	0.2484215813115523	2.919075038213789	0.46316861699875955	2.4982419001508407	0.9602410915104291	4.403401816889565	402.77937649880096	0.13798539790983247	5.060210706783274	1133.0972935936966	1.0296169465836813	6.538198013018157	43.87153134635149	213.0246659815005
2038.nii.gz	2.8275492032457996	8.709080692882047	125818.46697425698	1.29007256219415	2.6098010570223593	9.784891989518666	24.67997239242044	5.344582662549786	1.9569651892093602	4.661749161964435	1.1787382937591484	23.50123409866129	1.1913356007283995	6.025881336370344	2.171468748081681	125818.46697425698	0.4670173180995692	7.746682043188688	2.4864594989874202	11.422194775798648	2.4067038393019025	1.425665470690586	0.2838262594988149	0.6667834761466969	0.2632263982354127	0.8668347356149569	0.21216229747094845	0.8716331405579887	0.8704467870086338	0.989272735606195	0.9566060514764498	-0.29283197803792504	0.7149447983937609	0.24696735245928045	1.4835657224703875	0.3177041981773	2.1636468409801908	0.4917121181226234	1.8762548328031732	0.42737293254735015	3.805266643927915	602.0054834054835	0.17373895624977875	4.2677632644732215	1618.2150072150073	0.44336167279890226	2.6911976911976914	50.51168831168831	102.44415584415584
2039.nii.gz	1.1128945748527006	3.6818817318652064	3104777.1516117887	0.3061604962613804	1.196127177494389	104.26033653956738	327.0612687931859	5.177866105381818	5.929795066762617	2.024239660870731	0.3273623776117219	326.73390641557415	0.5306872822218944	29.18545380404578	10.065955003078955	3104777.1516117887	0.9365373766796313	824.9804163428282	24.402583252848196	1219695.4927873896	11082.533308142973	108.07175455412784	20.659717926300694	0.6780819572850656	0.45165353495125293	0.33800159587073797	20.44539383920385	0.9751153029149973	0.9735821912759676	0.9971662657054259	0.9957829416961186	-0.45516368403140306	0.47637809115579555	0.01890473275608007	1.596656561817627	0.9207282813948884	0.4389763474906198	0.9594612428834012	0.39202867174113065	32.182868120107145	1.0648221386026142	2698.919341563786	0.7404442638035078	2.0874041709239597	3413.6787379972566	32.77979184895407	35.382990397805216	74.79753086419753	188.9358024691358
2040.nii.gz	4.093555424281823	13.14484318922641	372087.1023364351	1.752543079734252	4.187896684081878	27.870364575301757	67.73462214258832	8.179062944184093	3.374337530873646	6.779452374840163	1.7473489856645592	65.98727315692376	1.812853967114614	9.942543523430622	4.067945117374282	372087.1023364351	0.39544863187352397	31.95710107038684	5.398158107974771	439.41797828002206	32.07285482370591	4.493287004891507	0.5923813654548674	0.7672837850490651	0.3921481555635751	1.1256801905432698	0.43485802334237394	0.8256365904779591	0.8210178186318996	0.9971017274121896	0.9745986765004715	-0.3155203499302907	0.8100798176814205	0.30679671710837675	2.103050887383286	0.2382776605986614	2.909843263254217	0.4371917985266002	2.4734560616928647	1.271417092586594	4.388134088349689	513.3475026567481	0.13638350229987994	4.803746494842915	1488.4686503719447	1.3606697235739673	5.879117959617428	43.19500531349628	166.16657810839533
2041.nii.gz	1.386488125886942	6.538676211794543	511426.05048938125	0.9736471818875749	2.375457104760314	185.19530025561755	214.3041624985279	4.397012546054324	3.0623822056515553	2.7623724465515362	0.16084114569205177	214.14332135283584	1.0192763941367051	10.064419664082155	11.459179618635376	511426.05048938125	0.6959564538467758	81.95882384460441	4.63490348426599	21470.397681921553	431.57577579301886	12.011200779560182	1.2956746846515543	0.8055890388424254	0.23904467964586779	0.756835405598359	1.236697950005519	0.9231413620123448	0.9196550552336529	0.9993963594653796	0.9949730127522789	-0.4295651030994724	0.7489001450284265	0.11564965683497468	1.3985766650594265	0.6215687739419296	1.5192996138478947	0.7825911756764083	1.3217180606966314	3.326718866052934	2.4941670911262577	2170.4379084967322	0.4298748085753084	4.371908318875104	3513.884135472371	3.264333084984816	5.218459100812042	64.31550802139037	85.1867696573579
2042.nii.gz	2.0089689025151376	6.712521390855985	137961.81131021446	0.9590182788870724	2.1428312154299443	103.10867881833474	71.88605857439633	4.13788627190369	1.7985261722822297	3.309516727227192	0.9501368560722437	70.93592171832408	0.9634174933956328	5.335104542626504	7.504702622775208	137961.81131021446	0.6413463878315827	11.341237681544944	1.9888614205256885	233.19147373308925	14.38865474115715	1.6987147945365437	0.2350673451700714	0.7548379843671529	0.16864593467930128	0.6757603657653566	0.2055260404826412	0.922166706286117	0.9208788536993145	0.9989983264408357	0.9896697173078155	-0.36769380394309337	0.6984520512808762	0.14386123684577065	1.2739456771222246	0.5479570632021357	1.5219025622440865	0.7262769340113716	1.3455093026051244	0.4834455349266539	2.786512525302641	1719.736950691149	0.354804404929059	4.003847802590079	3108.6059418196824	0.5158920103932128	2.1706210026820716	62.32906952754281	87.40726222405611
2043.nii.gz	1.7130549367031753	8.84911073986116	542292.7781020827	1.2527765388878802	3.4135871659634542	18.79393431348391	53.07106687724404	4.647273741843725	2.5421160219552053	3.507151817918205	0.836735153913306	52.23433172333074	1.4967537125974884	6.014127624295158	3.095538698500655	542292.7781020827	0.5311090928228767	14.572577849679936	2.4973908551154436	66.82718763351208	8.627441760027995	2.152529478423361	0.2536364220182671	0.7891287378120553	0.19648963168000708	0.7579694746249446	0.21425052168025	0.9089971116181357	0.9070638976072858	0.9979732856930065	0.9839621029048239	-0.42552087826358487	0.8050771428328921	0.16522033323163776	1.4222044189230232	0.4359249661578555	1.9507853063775362	0.6334966899575317	1.7242606099019282	0.601541475110407	3.16117915324347	4849.960581604749	0.32348166354997326	4.2434504029135205	7962.91862869339	0.6252868426573456	2.6703795104382047	60.43893817114653	105.21023144133929
2044.nii.gz	2.0555625350184936	7.820506416445226	24154.73388921946	1.146734853529396	2.5101659978731576	24.463735485121973	41.55421721055642	4.719158870305153	2.2704644505758296	3.6881941417702957	1.1456385355418242	40.408578675014596	1.1321229857208777	6.058821834324752	3.788523343071156	24154.73388921946	0.5913378479504069	14.438861576910563	2.1104001049958976	49.05741822858034	7.135236747025214	1.7395019634887556	0.31085081438374995	0.6907640434030979	0.2186784684652165	0.8064352352989986	0.2614182344663454	0.9012597893543909	0.8987337931546713	0.9964336013900148	0.9788604858181653	-0.3459957436309248	0.7116737414238667	0.17509285165655541	1.3240525257840592	0.5078081426690029	1.7397707912141709	0.6992767402612232	1.498415755226713	0.5125881944681264	3.0719528789313033	183.49544072948328	0.2788684509566615	5.400116406906809	389.1003039513678	0.6569622416644338	2.548632218844985	56.203647416413375	76.68844984802432
2045.nii.gz	1.3881995987434599	7.997250720634599	301514.2672429267	1.1479503208154087	3.3338735237327937	68.57518986826625	91.17824810568594	4.347934711433836	2.4391353450449245	3.2828534274354033	0.5531883876807098	90.62505971800523	1.4247252059761844	5.896160003229905	5.512478145162932	301514.2672429267	0.5704085494610152	15.860166528796851	2.328115577265973	218.87662555409798	14.151553285305441	2.09426665809385	0.28577488456302574	0.7593200025751591	0.20102411944551302	0.7652459237252953	0.24445535526869128	0.9084306276599062	0.9064588302849947	0.9992286061283261	0.9901300595562529	-0.3851750603463421	0.7607891621129802	0.16543056463471606	1.3696651325670488	0.4666780265780856	1.836145616738687	0.6617792794648936	1.6102673500844642	0.5950103856642187	3.0967780537905103	2729.335985241554	0.3146934146479366	4.298287594932522	4947.153349475383	0.6515460344819726	2.547446097082901	60.060763288366196	95.55793842960914
2046.nii.gz	0.5417648120931113	1.6234056738452183	9408797.377017653	0.22754108399985845	0.4966927388634448	117.34224451596901	392.2007205568592	4.140009354300496	6.314883684152477	0.7272495322140686	0.42578240554817814	391.774938151311	0.2345541469085184	32.66680330585807	10.700677379916423	9408797.377017653	0.9593999646691788	1049.9803607699232	29.448734395544506	2157035.767442961	16414.720752589237	134.15082373172712	26.823385130184537	0.6662341985750587	0.477585376963274	0.2536312785160225	26.58415664233898	0.9821728388844443	0.9806795912074291	0.9974248940396627	0.9963366605389709	-0.5182743207769711	0.448877844302268	0.005662643126460124	1.617621902623472	0.9518295959192286	0.3229274371877478	0.9756104439622755	0.2892015226490863	40.24355221547792	0.7390816660988812	7370.401383690598	0.8359307455699896	1.5020595774690517	8459.029488488148	41.69882289810267	44.386979698310085	77.0403765453102	286.6530565952138
2047.nii.gz	0.8371396888909366	2.6116509933498344	5965236.002791664	0.26166225742265564	0.9041464126393934	145.62842950317864	345.14663195765684	3.9713946574229877	4.68102531798726	1.458245740235674	0.2916323131645689	344.8549996444923	0.389160332818146	25.66525645694674	11.85698756802315	5965236.002791664	0.9510140671627816	642.9334134758385	14.574161474664201	789326.8939107775	7015.69876854828	68.6687595966661	18.320495508897203	0.572198023999015	0.3954172893043245	0.2851221387051946	18.157120034194485	0.9801420210290297	0.9787604528264042	0.9977153967410053	0.9964529006245608	-0.4469805922853654	0.43814882456948656	0.011360524496196504	1.4094928272645777	0.940164808652717	0.37266360570614293	0.9695956178332622	0.33161455887220576	21.747313776390836	0.8153851117798547	7398.215326855124	0.8169407383894792	1.6497027915818652	8612.38339222615	25.640342648100862	27.820008833922262	76.51347173144876	133.0315812720848
2048.nii.gz	1.1990331526899969	4.621862011292043	69457.98751564042	0.45935253912179375	1.614146547203652	102.24266667549378	50.882621686057185	2.6040494673573553	1.321548400643867	1.8800083835733503	0.7365889742847059	50.14603271177248	0.7323935536224425	3.5395616997914683	7.43595228125916	69457.98751564042	0.85802026657005	5.747423398186539	1.3253397376414129	40.522453211030715	3.8507499548752624	0.6002322984389862	0.07627979401944861	0.7712653215908671	0.05888487873743322	0.32259549944901755	0.07270476409028975	0.9723685962532156	0.971967058184298	0.9994016133054223	0.9951875677491262	-0.4473858401354608	0.5669477837835835	0.05166491428567627	1.0928601055499598	0.8240788261485549	0.6794181278951402	0.9064908225299139	0.61855114832429	0.16912802311460862	1.4411274307955384	3688.559523809524	0.6653245894317323	2.1078860913817623	4756.864357864358	0.20336117305814277	1.4155844155844155	72.99675324675324	80.83766233766234
2049.nii.gz	1.1927433289311664	2.2089430701673303	304069.0624881622	0.05575588983867194	0.4674419306188313	1065.9609013097684	297.61055162964703	1.9447989262309626	0.7422938063680591	1.5592334331665938	0.46695227821738544	297.14359935142966	0.2143143686540509	7.6772088206496045	31.628321114036883	304069.0624881622	0.9911062370523162	55.15729241239098	1.4889121535094163	16717.24556801424	259.7135291367332	4.4454288230756625	2.877923107502164	0.2081023096900489	0.07533854147099926	0.06813585800354555	2.8722022902203714	0.995814402831387	0.9954528105370437	0.9994983060366005	0.9992007652221158	-0.3744214846733447	0.18520361550424666	0.0017461177383952938	1.0473882825512995	0.9887629988488389	0.07648901185805017	0.9943646948533142	0.07026076258055124	1.8308379826444572	0.5407037694896675	4462.917038185695	0.8650740527593904	0.7293582209408196	5113.117076952898	2.191833856647991	3.311106803644117	78.16185307230083	80.55553401822058
2050.nii.gz	2.42025113079477	6.928009811201629	183199.6292687712	1.0031892599978147	2.203473068064548	51.552590114056706	47.64089828505136	4.421134866140759	1.5815600743213647	3.7512164510771626	1.4304951857168546	46.2104030993345	0.9772618909931511	5.046346628923282	4.6068202691157305	183199.6292687712	0.5836701019422095	5.919180794639916	1.8946722289249553	17.58907743091606	2.419596449064871	0.9850784403535227	0.22119768249710234	0.6289469417535951	0.18532503283984414	0.7083205310858394	0.18601023286797264	0.9106928790536879	0.910041484401595	0.9979030691260489	0.9833706007048938	-0.311306439419958	0.6709267929356768	0.1726268427806942	1.305254587253382	0.4611133313120029	1.657691757008621	0.6491128537520938	1.4606553820821082	0.3015690307126563	3.0932243124602974	2069.7336669446763	0.2877027615992043	3.778088557874465	4198.922713372254	0.3327387470901561	2.0633861551292743	59.30275229357798	93.85821517931609
2051.nii.gz	5.120045083304897	44.30887123399152	11554592.460813409	3.366817177383659	16.524925858556713	29.064220827305324	319.52596838175276	22.158352419807027	16.660633915616994	13.136545203373524	1.2270509521156923	318.2989174296371	7.805542944451418	37.13259550936001	4.456063916541521	11554592.460813409	0.15083822716890427	887.8370673013753	56.78512371637094	518246.58957508777	6985.141378931759	136.65304384745414	6.910480963666648	0.9037901914361928	1.3806196437962832	2.255162446631356	4.952614421897933	0.6259020724028261	0.5905454993741815	0.9983724071222981	0.9798944674311036	-0.3141406419132508	0.9342188096180986	0.38405699691302797	4.934515606102076	0.05525263012286735	5.687976724204452	0.1791047078068644	4.312310588366812	35.89088120278021	5.868276962558224	1084.7486873508353	0.12944495075785625	5.208446124139188	1264.0243436754176	35.57636582156629	59.696420047732694	21.44415274463007	275.8634844868735
2052.nii.gz	2.3757058493796377	15.405512515169558	946593.5660692216	1.9654799091912938	5.846119552950283	47.854344629627725	152.78425784817506	7.784757345850841	5.414395292587529	4.68838237742586	1.2038220922320408	151.58043575594303	2.667047570602509	12.38924381970373	5.314668185297282	946593.5660692216	0.36097546982218004	92.89091549028839	6.914367808206702	5797.989574550635	206.2449883876051	12.722030860432454	0.8618622624646599	0.872083621605482	0.35708108577946684	1.0899899383815375	0.7314143390458072	0.8622392004521511	0.8558379981615806	0.9991394582481378	0.9892607724616678	-0.4903919743070424	0.9211810897946024	0.21388019065391203	1.987257844826635	0.2794252922611476	2.9333299589367057	0.4849058679426369	2.543348937879664	3.3959732807242786	4.063278430700558	1396.2064212745256	0.22639961428158353	5.8451866537578505	2226.135722393384	3.8271389569947476	7.90011350737798	52.89005999675693	139.60596724501377
2053.nii.gz	1.149523407929443	3.422646243820103	40818.55504182915	0.34574626279492343	1.030596981635516	107.14165479319482	45.85036538267628	2.2880664421229557	1.0730230379284853	1.737041591428807	0.6188412039788306	45.23152417869745	0.45246546180181135	3.3918528890281587	8.728803538286922	40818.55504182915	0.9082823230198446	6.269417977239468	1.3215494091435929	73.23472345236257	6.696809307679463	0.7732717138144818	0.11197572349671041	0.7478936388931476	0.060124143373391	0.3089396352026916	0.10813214709082514	0.9755912796561466	0.9744081489522655	0.9989861058381055	0.9948730396447629	-0.40347521095797234	0.479063717384523	0.03803897666557757	1.0752770783855996	0.8818602685238311	0.5256855413698465	0.9386706104151398	0.46491426435495575	0.22131185932779807	1.2329661993859506	2475.064825253664	0.6975943701391387	2.085014788330501	3222.585682074408	0.2331643722617439	1.3996617812852312	73.67531003382187	76.81679819616686
2054.nii.gz	1.2211030147783037	6.706292198231373	252154.99099013355	0.8732152779684876	2.396902110160397	38.53248546151206	58.60804463141778	3.4576772819004318	2.0812747158964164	2.4134837046735793	0.51305319852145	58.094991432896336	1.0798114224910353	4.910785864504126	4.6183231971945755	252154.99099013355	0.7031724078281327	12.160285621243178	1.845154033945242	83.4263584332496	8.52101816676576	1.4907027141132638	0.16960114314724206	0.7948582286583532	0.11985337369452742	0.5422132587089189	0.15486661633939927	0.9458610743991434	0.9444751918635712	0.9988734769889105	0.9910249306913052	-0.4658425153553919	0.7344344700209875	0.09599813957143968	1.2308018752592083	0.6505437803173273	1.2878961185096567	0.8006693168077492	1.1494050947491292	0.4150759643151267	2.1275699493490174	5611.378538638102	0.5366658893112187	3.358754490709493	7352.370696250957	0.46952844696528434	2.023909716908952	68.43439173680184	90.15703902065799
2055.nii.gz	1.025144705810493	2.894681041771693	70849.13373654826	0.20045129358878067	0.8482454436789149	61.19719489723226	24.578419824338475	1.8787769004945194	0.7595332675810685	1.5430470734946586	0.5819501517607454	23.996469672577728	0.3699773141244737	2.3770363391081437	6.220370375219665	70849.13373654826	0.9499918846388516	2.1204991156088524	1.1078849001735867	4.149856217773033	0.8037673271510125	0.19436637036509774	0.022155035088123057	0.7927759662746844	0.019278929822080612	0.1352706375673955	0.021758155133300008	0.990834810854981	0.990648145615564	0.9991714542230945	0.9968549612184885	-0.5147822770626981	0.4162646057487096	0.01681026932434445	1.0319061598149737	0.941170762634388	0.27694719929393496	0.9700388989969972	0.25525176271135985	0.0541303513633052	0.7128099488830346	10570.73139803812	0.8430282636604292	0.9352966984494937	11911.948241486562	0.05994339848046375	1.1311906850626048	77.49046973442859	80.36398436876944
2056.nii.gz	1.8475061198356029	10.700656779531979	1687947.2497751517	1.5252540455887007	3.5618737691882036	60.818039543503986	159.18422178216454	6.06299140288767	4.338186704345528	3.6579677886349353	0.9331079605005917	158.25111382166395	1.6561147750267715	11.110856235721723	6.530912178817782	1687947.2497751517	0.501244446878357	86.6912615393865	6.099365611031955	10022.536466495567	308.9965243812431	13.530672472080218	0.6566023711003355	0.9074522049471961	0.2522306431990406	0.8541914572226064	0.5897950487798973	0.9048267514319513	0.9007791168505705	0.999381958760198	0.9926741280344733	-0.52384675708369	0.8903251801460788	0.14944509765019393	1.6973042454742007	0.4244435169950561	2.2518488771787792	0.6281476674921523	1.9920074568202797	3.5468187107951366	3.2995887845087113	4828.804870913479	0.35316352453108163	4.567530317006342	6853.515322167776	3.528617982957442	6.406421414466466	61.087179112118775	126.42470562422292
2057.nii.gz	1.2969780540987201	5.289444487007961	461223.1958573444	0.6580044744530126	1.903163348346312	797.6962804590163	222.47439956873814	3.2526023124492425	1.602594719051551	2.619216183903648	0.6793803899483394	221.7950191787898	0.8227971286709389	5.280176446404513	21.64408756684745	461223.1958573444	0.7792294713858983	17.300841502214833	1.8742472068556677	3689.826870497653	73.52399877008547	2.372996348746609	0.3736086648381666	0.7280427079260718	0.12265802481491923	0.518728842474647	0.35804307122649204	0.9497208728291433	0.9485712791176164	0.9998327401403464	0.9974244236164092	-0.37558871798526483	0.6171167989891218	0.08884477303905278	1.1723480575724423	0.712869435308515	1.0549093255254076	0.8404300877642203	0.9341058124865519	0.6866512533961942	1.9645640104643047	8854.667895786737	0.5352516409228518	2.902290517613734	12890.793145136917	0.6867151568634919	2.067762799975821	69.19041286344678	82.33639605875597
2058.nii.gz	1.665400818940602	6.594539207370686	270005.65031678736	0.8767478399148846	2.225702225450906	65.46043288876979	71.47702815070444	3.6703201387823974	1.8460858499390458	2.7553511202225236	0.8229952480662412	70.6540329026382	1.0016488755681174	4.800613529812012	5.618467099113619	270005.65031678736	0.6824060084338098	9.574640341462512	1.8279547901855588	78.03094821183517	7.260208501854004	1.3289782338305929	0.13319452424683836	0.8167918883788741	0.10111985978678856	0.4784397674427665	0.12276972307868295	0.9526057278248996	0.9519857701441335	0.9994285020329905	0.9937819671347697	-0.5150757450640087	0.7654908810861658	0.08908263236614616	1.2365261453893024	0.6249190125021358	1.2777898400083534	0.7807649034831368	1.171558900081611	0.3655431895193578	2.205818706411134	6287.311369067941	0.536643169090811	2.7783077677330135	7995.068794810515	0.40008349272372057	1.948531922157733	69.29071355411403	99.08509730283373
2059.nii.gz	0.6913938785890028	9.75309428683242	3100175.440757179	1.2455636649380344	3.237433052241337	120.58127849555909	220.2419767042717	4.67149847779031	4.5315438687744765	1.8790991216000765	0.21324240787835955	220.02873429639334	1.6332958931030348	11.277938769046466	8.930233611302796	3100175.440757179	0.6325979216049743	105.36900485036415	5.834094328779354	25725.11036192424	508.93825535234004	14.933357002658873	1.3064385509815746	0.8392607737222122	0.2770534987461235	0.8532781616286463	1.2269347323539526	0.9129662920197181	0.9074746689019653	0.9994073802364054	0.9943657536937643	-0.48315677006848545	0.8337939666242095	0.11773638190475054	1.557998893441588	0.5784438128161058	1.883083804018421	0.7559211768329331	1.6015951005504712	4.059948888410114	2.5376202348252153	11686.227455485354	0.4794546424667824	5.048036408429191	15418.941741199638	4.066531293553659	6.502379584803479	64.5038155411504	98.13288750307704
2060.nii.gz	1.8512712423523954	5.982785451187784	154862.2807986167	0.7850004168873379	2.0113792551044547	95.83300334405602	54.848716433230166	3.7482926250866555	1.4438622055073922	3.2565128071285514	0.6248452695708782	54.22387116365929	0.8559138807387385	4.444133522383979	6.343330129133327	154862.2807986167	0.6975752668523612	5.700625161498022	1.615042254138735	36.75775514853132	3.5504396799098803	0.8286632450478082	0.14736724737133194	0.6962007973724866	0.1326953099983596	0.5736262358950932	0.12933051505301543	0.9352933623570868	0.9348975998136049	0.9988117488142332	0.9890240287029135	-0.3425549414726078	0.6370797578269897	0.12592328301734582	1.2019617316860545	0.6038890713733258	1.2795707124869358	0.7664331858866161	1.1413884846396964	0.24400762310478502	2.5098631952803236	3173.058665986481	0.40467525391996956	3.3027500191481045	5469.687667389364	0.2660354458131736	1.7243973982910343	65.10789440122433	86.2411682183395
2061.nii.gz	3.2110358385054214	13.694505349846182	157322.43205733947	1.842194217152795	5.423713890569532	9.689281868896375	43.11295211895508	7.720389678625207	3.398746963281687	6.744040720868642	1.2487541119956795	41.8641980069594	2.259630670105167	9.014520886130166	1.9659159584606203	157322.43205733947	0.3303149118912642	21.65717001665439	4.594950702331898	62.02001779434204	7.509077513832287	3.218292533662102	0.6391263061181857	0.6681905481503196	0.4474129188137498	1.221902717379802	0.43567539177279174	0.8011572723890221	0.79426607298151	0.9925582028275026	0.9568495488514686	-0.27086738199427424	0.7851515241268149	0.3382946479174093	1.987494934846763	0.1743395184854159	3.1387058209730156	0.290961950516022	2.582864527792788	0.9643547099450719	4.539621314384089	246.83780991735537	0.12749886875896455	4.981028234068711	639.4896694214876	1.0111235144457345	5.073347107438017	38.820247933884296	127.49276859504133
2062.nii.gz	0.8985781324272591	4.203582851216424	309614.3862161662	0.45579483880603905	1.6962004829128334	199.51779031056998	141.21341890904637	2.720235427951027	1.7882158139943332	1.7838649145682695	0.45263666182474244	140.7607822472216	0.7350113968555011	5.8908702402463895	11.881661152066927	309614.3862161662	0.883652216944471	27.30267140394065	2.051561338462884	1944.6235459543511	72.58691099172296	3.5513287597581873	0.6705402803114798	0.6826438456231594	0.12644991527362598	0.4446045427745256	0.6536562606330729	0.9633359705429941	0.9613155597275076	0.9993154866673372	0.9962335722795521	-0.3798824471690741	0.5363187877889593	0.05020225168366356	1.1538475637143701	0.8439795065441069	0.7344304388950481	0.9180912908621132	0.6308529451765966	1.0554672600174166	1.408109410206455	5910.907419861018	0.662509237823472	2.5904104219180994	7883.94507957857	1.0405237254843727	2.3704326384218786	72.60390047074647	79.26776507509527
2063.nii.gz	2.1966172322459556	4.4723717449821425	15916.412012362864	0.3295899826019303	1.1381687352369076	5.538294234541789	8.732883530596746	3.219256046830581	0.7375862456593584	3.0694762173765446	1.2231003344047031	7.509783196192043	0.4871391264271383	3.3669683384732387	1.2992463079562424	15916.412012362864	0.8862478794814979	0.9728662972259828	1.140968158896288	0.3673665192163398	0.21657633853489683	0.15380399253088312	0.06281645479314021	0.4184070614855018	0.06281645479314021	0.33737275645411646	0.05877653857418469	0.96859177260343	0.96859177260343	0.9874367090413719	0.97906118173562	-0.19902718634308172	0.3374782111082375	0.06281645479314021	1.057458795430953	0.8329132377638035	0.5710133067202875	0.911132977172477	0.5081968519271476	0.05415511183100583	1.7212148141966808	736.7777777777778	0.5247704969927192	2.403060851778801	1244.2920227920229	0.05687606025925114	1.1816239316239316	69.86752136752136	73.9551282051282
2064.nii.gz	2.7058221760461882	12.462463481864763	400501.79525032913	1.7716524403715057	4.300361614131647	43.52988844915048	100.93525201484891	6.928066090685761	3.8945339032542923	4.918732947521661	1.219627651291461	99.71562436355745	1.9524870530948757	9.510392205527857	4.703432831934124	400501.79525032913	0.38029734407551846	42.44946014605513	4.769777149511542	1266.734736444823	62.09161748199169	6.434328691981828	0.4759581961889863	0.8625657144152955	0.2856317889375355	0.9414135532348	0.39019057320133776	0.8732532999457566	0.8699186006587576	0.9989840669952412	0.9873295510268875	-0.4715718935097868	0.8953687594139161	0.22356498319198959	1.8111142893709216	0.27698004828572975	2.68176625057614	0.45854844442511394	2.3710239710372902	1.727571722042704	4.085178924354548	910.1535682023487	0.20554506960305977	4.837304734835967	1683.9566395663956	1.8521963684331215	5.19263775971093	52.76196928635953	142.08785004516713
2065.nii.gz	1.2163791778373725	5.197566499480323	63323.630997502725	0.5535360057014812	1.8283326266455138	13.737594782436092	21.45426918052568	2.850768619066058	1.3346575636421678	2.3463873181115713	0.6527631933710132	20.80150598715467	0.8098359204720713	3.437486697730023	2.5275413738248007	63323.630997502725	0.8029599412316935	3.6894330776190585	1.3192533363271262	2.574459022432626	0.8543416694612156	0.40705125686583266	0.0816577230454854	0.6644212082081337	0.0773757983659222	0.3967040131528837	0.07552613134025124	0.961954436025701	0.9617402932849951	0.9969030065472803	0.9872008899858169	-0.3779346025387459	0.5696350716301045	0.07430268170362365	1.1126102722160813	0.7533728665126017	0.8519169892644124	0.8647770575747178	0.7696326223913633	0.12217724497782952	1.7229183739029428	3175.547490203396	0.5925634428444478	2.5523976369413557	4303.062325060646	0.13494321035697734	1.3922373577159919	70.69882440753872	81.6784847919388
2066.nii.gz	1.5977974421417394	4.773866820826277	24184.645078293826	0.3976503312390343	1.5026257075418865	6.5042332496272826	11.355020508763047	2.943987015090443	1.0300331695349836	2.5210625952613452	0.8437913157976592	10.511229192965388	0.6872243711643956	3.2483480214357487	1.6216883504409316	24184.645078293826	0.8580828985560215	1.8847053233444069	1.1824466651582892	0.5349527259626494	0.2959269969666095	0.20229067835924863	0.07113777065272339	0.47878289224623427	0.0704575442918694	0.36758086853868394	0.066006851410083	0.9648845989142076	0.9648392504901506	0.9929176179975363	0.9824196252450753	-0.23870704978819546	0.398308720190593	0.06986234622612214	1.0722203287814798	0.8028927508388969	0.6640460134287067	0.8939054632127971	0.5913407796007832	0.06835711225299301	1.7540896753081825	1230.910122164049	0.537046301118695	2.5103927767574596	1966.7260034904014	0.07337533388765537	1.2347294938917976	69.57591623036649	75.3001745200698
2067.nii.gz	0.7587610019780304	2.052220460898676	19225.627989258344	0.025935450238779013	0.6017527819125442	23.74442989706674	9.917733833774017	1.3240864720856083	0.43499455834244877	1.1971802633941022	0.4246543505522288	9.493079483221788	0.2724409699082808	1.4696735114398294	3.0942388334227746	19225.627989258344	0.994845395242006	0.4067352446677659	1.0059573447622563	0.021656549921975965	0.011981225257275466	0.0071600494172735524	0.0022817296862340463	0.5176932672532115	0.0022817296862340463	0.023171576769384358	0.0022761227104070208	0.998859135156883	0.998859135156883	0.9995436540627531	0.999239423437922	-0.3779630545877709	0.13229313896728276	0.0022817296862340463	1.0023660698684578	0.9930029877378392	0.039019155555175974	0.9964930652884253	0.036737425868942256	0.0023604447758769	0.4291040812889414	7960.662060442647	0.8943559218562686	0.3965299251458463	8855.118863049096	0.002577302378996989	1.0077519379844961	78.96809347264352	79.16054375912819
2068.nii.gz	1.6994873256632144	9.497351546416244	3696176.5751822246	1.3723301986974878	2.8971881317190205	188.03870512413923	431.7333426803678	6.446431335609933	5.632270674643181	3.1772967512981127	0.517621393602801	431.215721286765	1.393273711881381	18.54266375380621	11.666958497025323	3696176.5751822246	0.5839134667387779	302.27390212198486	13.139388184229578	317562.74900283664	3196.211894105685	44.46599662746424	4.6432379284053535	0.8110913102707524	0.4400647286739499	1.0216065126315588	4.436208932864403	0.8919911008820601	0.885678904596428	0.999472917562829	0.9954083372473512	-0.44147990415588384	0.8332329380412421	0.1409668264718715	1.7842909131012976	0.5036697039776105	2.1429452386022847	0.6997851352093714	1.8180319928221977	12.277308638967401	3.024413798600479	3874.997581395349	0.3604648912925906	5.391393436452136	6277.069767441861	12.112441847485128	15.274883720930232	60.33879069767442	108.78595348837209
2069.nii.gz	2.1378348433479135	6.931802947074717	268270.77095527644	1.0063218117830341	2.2733997413699627	49.94529052847872	57.201943104663506	4.258649186293603	1.833284875057552	3.4700300321845132	1.1468654610395514	56.05507764362395	1.009297020624246	5.237418178590586	4.96132867076609	268270.77095527644	0.6217350002718289	9.294456285511956	1.9884055660149729	58.47276943287699	6.364677854313528	1.443195379041551	0.1925805936211617	0.7637813207399831	0.1584760899816997	0.6503867650720127	0.16615434114469183	0.9249040787298788	0.9238144935031634	0.9986989224405527	0.987979235694022	-0.40896913612124175	0.7395518267902684	0.14071970410193038	1.2945067060493667	0.5291698660926096	1.5795236872857084	0.7112100032923776	1.4093407085162202	0.40894399316567803	2.7826065594598983	3653.5985685071573	0.37357858573692815	3.6000614751527467	6080.568302658487	0.44034462677891106	2.1348670756646215	63.25910020449898	94.29989775051125
2070.nii.gz	2.0936630557486566	5.370762119007706	3320433.7841980653	0.847723193478212	1.4508919136591847	59.542062389396456	378.1950562255679	9.817054292180925	12.503840278155106	3.1079717950407866	0.4581641461382074	377.7368920794297	0.620786638073668	45.092500589669136	7.509999554782851	3320433.7841980653	0.770231174313915	1936.9590544536834	33.68824931471321	2215441.903638297	19626.59130616558	198.7505703211661	84.53900558214634	0.39735117208777176	1.5721934501682262	0.9746084440723212	81.96083513967895	0.906452107105929	0.9023836038188415	0.9914760543307305	0.9872987330620653	-0.2856875233758225	0.6013108813605719	0.09923775252940627	2.265437463121123	0.6801806935249811	1.3798021479149822	0.8213545612390021	1.1899580634075346	70.82239397582812	2.4655620464626233	630.561543172076	0.386136891103537	5.135321741680413	1257.7875076546234	77.68884260594317	83.4482547458665	62.58113900796081	283.213104715248
2071.nii.gz	4.0706954527191845	16.243040029040856	865584.0000361598	2.0290297795244867	5.2225086197500685	48.619706814778795	129.46887323925927	9.173959716403985	4.367459903761012	7.170207395098443	1.6873877513016735	127.7814854879576	2.4064861995332176	11.648722754651239	4.815218894888916	865584.0000361598	0.32807585715208687	51.53120493652641	6.848607322296916	1964.534095272064	75.91707105793402	7.0874616860665896	0.9479437643291837	0.7620656471520755	0.5017200106119737	1.3141614964548842	0.6893056068001986	0.7919382795358244	0.7832413422801516	0.9986444432117062	0.9819451181347305	-0.3098775840637844	0.8375007562700512	0.3368890490634186	2.3051430971358284	0.1783308599174433	3.394384724570421	0.3607256057065071	2.8097912788930124	2.008851362598943	4.755259971769728	791.5583947327167	0.12408816346335111	5.233195289420744	2092.795892773162	2.1906143819562356	7.5931964257720646	38.88556200031353	165.0018811725976
2072.nii.gz	2.040686220702487	79.88572418451655	91888723.61102913	3.428888168443808	22.346306332258536	16.23713918381622	374.17669281399225	28.638039458275063	32.71004179630763	7.05760427446541	0.7562604257343719	373.4204323882579	13.024936691647532	60.98719797282681	3.414271301096467	91888723.61102913	0.20300783653097232	2899.301012563051	148.04960489540312	3224427.6263105655	32203.547639803888	451.4169065783042	14.541872669593248	0.9376088679558665	1.5776687082114238	2.2669705579458506	11.929931013784758	0.7019716275383331	0.6730305881842894	0.9975753804932038	0.9810958400162324	-0.42633795970335675	0.9708953012073971	0.24331553093624092	6.2314379517088785	0.14225059763047798	5.397394459340032	0.3456563658822254	4.207695092617462	116.48969481197442	5.485371887758566	3686.9735276259867	0.14923997278388937	9.166864602389147	5015.3086014976725	115.81777365710364	154.42157458004453	37.27338595426027	764.0361465290428
2073.nii.gz	1.1768885148852621	5.973801776121564	168211.40704371838	0.7445622452937807	1.8619276593369778	107.21916073827686	88.59444859563699	3.183618995551795	1.8542521609642018	2.2539356764498146	0.6145102501995368	87.97993834543746	0.8952184154953021	4.690100799957228	7.3207487728500515	168211.40704371838	0.7570870431286466	11.861615604921214	1.7390395510185106	150.47455425455183	11.036365385569384	1.4471211675924196	0.18758149956941694	0.7684054946408487	0.11409086845632019	0.517512313010394	0.17420155301204113	0.9494335690377023	0.9482092017230603	0.9994546580389227	0.9941576894187224	-0.44731864255263787	0.6912005376043078	0.08984826809079065	1.1933761972526629	0.7026687914138828	1.1369476446792945	0.8349048331143404	1.0136521621872785	0.4086756667904592	2.0028121188843384	4126.854583496796	0.5396697506861248	3.12958461732964	5789.4446188047605	0.4530769901517374	1.8926376356741206	68.80802929253302	83.97502288479141
2074.nii.gz	1.5060645705703728	4.365864076582107	77668.58748530703	0.40429568638896607	1.1905802074416016	16.732338427900853	18.56514783083334	2.698200733733719	1.0151818424010524	2.2092515824564765	0.7303474066382293	17.83480042419511	0.5442576160220792	3.1135241105671163	2.9839675017780025	77668.58748530703	0.8672176146663679	2.4137451875615747	1.2009504115895506	1.5128823895294512	0.5506897911419328	0.2622089230882164	0.052377560661508143	0.665531920901186	0.04958401020349554	0.2870189096045047	0.04986989674484601	0.9756735866412543	0.9754873499440535	0.9969682649691702	0.9901763163079013	-0.4030262779595776	0.5114287054905424	0.047139653552734515	1.0716759866754475	0.8355736532475211	0.6054006294825804	0.9128233813232978	0.5507955384931987	0.07864662093743113	1.3030574273250006	5579.264103844233	0.6963634677788609	1.7903904876584273	6948.14752870694	0.08835902100419017	1.2509985022466301	73.92161757363954	81.20406889665502
2075.nii.gz	3.375230098704337	20.285687148941314	2593364.1617925977	2.3372957274491255	6.303858291245235	41.37331236077435	190.8963594501333	10.406475619791813	6.874914494575922	6.712379177908747	1.5059291261099281	189.39043032402338	3.0737651160353225	16.179335135091502	5.043440031340327	2593364.1617925977	0.27948192134565203	153.47615058828487	11.57808705145765	18424.710027213307	498.2252321134457	22.56193375388946	2.1097291876892856	0.8289551961891461	0.617810819752499	1.4744735204562236	1.7132319510360945	0.7872968471093429	0.7751459531065682	0.9986872632460241	0.9853321222522644	-0.3823318234003906	0.9074400926271837	0.3035225781558757	2.5426289508377478	0.16182044849448007	3.754778098966099	0.29045814205864645	3.1057495191068787	6.167915735394689	4.898997417206831	1257.5818108408196	0.12693871109728672	6.188302398334591	2768.8273947713737	6.325476573803884	12.8982537599677	40.68184112243868	161.63954779448875
2076.nii.gz	1.5536168784700974	6.609647556270197	203717.17483747535	0.8215279802467531	2.2394129484076837	14.905089781012894	31.183827173351858	3.5163802409984317	1.7323616669081217	2.744011993982118	0.7152673061743621	30.468559867177497	1.032060676361009	4.318796455429165	2.69729512741845	203717.17483747535	0.690843523926096	6.287072824143331	1.6661883147544865	11.549732512134687	2.4433422752026375	0.895684859386618	0.12157218439413665	0.7608273252487097	0.10733760155886474	0.5018488967764239	0.10954292601494728	0.9484313906203805	0.9477415152587582	0.9976140243947613	0.986771089196383	-0.4577957986312026	0.7198763149344469	0.09736104393617777	1.213531807522981	0.6256993312127679	1.249287247665169	0.7811184706770428	1.131347496839639	0.25431426094518866	2.21289466312937	5590.490752609412	0.5118559561078019	2.9825843361800297	7545.392968320821	0.2601517155441017	1.7434535799304156	68.36110602453763	93.3774034059696
2077.nii.gz	2.919982809191763	16.452597591340183	3356949.8201155313	2.145169466039373	5.050440441580812	163.70166207423932	420.81001270702814	9.869312149604925	7.045793230639054	6.125971099547352	1.5268978261232462	419.2831148809049	2.380950666527544	19.975468790378955	10.173365856464802	3356949.8201155313	0.3199728861429793	301.61603108906434	16.106287602404898	262130.52152552197	2757.2937131491426	44.952452775924336	4.300020396324875	0.8255250990451958	0.6139012737688336	1.381184879377836	3.9041602888992273	0.812158991492243	0.802918820171662	0.9994633481816629	0.9932529192284826	-0.400741556729892	0.9012566011857335	0.2745650343313833	2.437862402602218	0.19801151270379364	3.41478787751952	0.3121595930097295	2.8651083796835572	12.313118293062299	4.620058256600607	1219.533460121241	0.1449582146821872	6.254215453268064	2691.9318911208843	12.16974143684651	18.13859503149887	44.78033995007726	158.44431237370736
2078.nii.gz	2.112776252171534	10.192995144207067	122615.2248632437	1.4831076132300955	4.342973390588474	8.452781019764595	30.301096188291528	5.721264922018914	2.7191463325235765	4.735216277198749	0.710717458713651	29.590378729577875	1.803416238911001	6.812488667201088	1.8742104195405143	122615.2248632437	0.4193437288865993	13.677129532819162	3.0343094235978327	28.819476721377203	4.782672208485398	2.126743405911129	0.3502652811027185	0.7168445297052604	0.28964667819192436	0.9515469779777885	0.26464528814133303	0.864133942105346	0.8611696296361014	0.9931886936568941	0.9645961218107593	-0.33440708719497236	0.7859268934509713	0.24694243410109865	1.6094048078923755	0.2826085096320389	2.440075862333141	0.44869051136790095	2.1002219628930643	0.6192521717534619	3.9385616792764515	480.6457229371688	0.18192495190657412	5.0072663049177635	1107.906131718395	0.6395690702969158	3.267600302800908	50.317183951551854	112.86033308099924
2079.nii.gz	3.3980924002877484	30.22046648671917	9529965.969625514	2.891011082987481	11.26600591283487	93.49075492408355	530.0869474426901	15.253334663849042	11.720541369823744	8.742629906250771	0.9266712353531039	529.160276207337	5.248778823864609	28.395878456708452	7.513769389998736	9529965.969625514	0.19645110174611688	573.6616949607803	32.30256784798556	583707.5775814053	5559.730308330385	86.43809934898387	7.361179347222934	0.8431561067524415	1.0464279199961313	1.915836208044614	6.237044322223055	0.7070164033678392	0.6843705164467522	0.999407086690441	0.9907536484997846	-0.3546347956586262	0.9304861365616862	0.3513525480713686	3.540243159200778	0.09229384882092295	4.768814799923424	0.1958950407799181	3.7632870769063866	23.449819674051717	5.4148111921806406	1357.7362721042389	0.11487742381794051	6.390972957373428	2321.855571537355	23.181132503566275	35.60140451814874	30.849056603773583	186.35984431847027
2080.nii.gz	0.9437598342904414	2.931662104736826	1926432.9824170452	0.3077200593424501	0.8494870906445255	2215.921568503486	412.21566034106496	2.2173160003745003	1.3142286950987045	1.4749561578783654	0.4914093645441617	411.7242509765208	0.4061533157015827	6.642249632186296	38.32648382977989	1926432.9824170452	0.9307987510407936	39.202989930762214	2.012769665153252	24725.23424744823	241.14821350710113	4.150835062419291	0.986031973557653	0.6197481446394959	0.055091561124692094	0.21042636987791435	0.9827777458694249	0.9854985658812424	0.9846741169122286	0.9999132195361993	0.9994200247404262	-0.6026333828222299	0.5529710995798601	0.020060199040006683	1.1052454137200232	0.920363629858562	0.425079565716032	0.9592525052454224	0.3827949714151469	1.2842167589942364	0.7332172299081009	37422.760305972886	0.8570621176706872	1.1634060108700424	40642.396665445216	1.508835467255632	2.7378847563209967	77.55766764382558	89.6564446683767
2081.nii.gz	2.0234334064957378	63.83609217400798	29859921.35138546	3.790474336926797	31.224105450712045	13.183794260318358	379.08101629016153	26.29427229358378	22.027065029538875	15.012840716975418	0.6463374182400874	378.43467887192145	13.63666508728035	40.71809706663214	2.537666083709843	29859921.35138546	0.11274291135068706	966.5746732785487	67.08651340909798	227029.15488076024	3988.2412049887307	144.12111904260453	9.839675773238676	0.8721394203378462	1.5129504285425672	2.35899376407419	7.4461586121593655	0.6527330646581879	0.6154831147401449	0.9983840228817146	0.9815492872917881	-0.4081059308202599	0.9750578130384221	0.2891320128009919	5.789311041227779	0.06699135252336713	6.045005937405772	0.2178347902488612	4.616971510160566	38.49019870396086	5.904340177624206	2507.432426429761	0.1392244545491261	8.595566236414404	2030.4998334258746	38.40902430662711	71.67456968350916	29.97990005552471	339.24780677401446
2082.nii.gz	3.0741481778537945	20.062227060900028	1449528.9827647307	2.459402764765541	8.782557136303499	38.49364909608619	190.80060077121806	10.669766527052428	6.598593200715865	7.641002016996892	1.3883939734174853	189.41220679780056	3.804333384211108	15.028429394108791	4.259510386259946	1449528.9827647307	0.23472003065544558	112.00977231190467	10.42580534297629	6890.193296020854	229.6747280430063	16.17209348589755	1.1646911480326168	0.8656317772709993	0.5045702458432134	1.3334194543618416	0.8999150381689779	0.8025138727337048	0.7925903749586195	0.9992611804387636	0.9877431327997699	-0.4480534236983712	0.9385872675495335	0.30267979389529953	2.583396834384665	0.1427693054464048	3.7817796198841287	0.2759535611511583	3.1956171070714774	4.334196158482542	4.89821159367856	900.872545964475	0.1403665543727758	6.049235648297904	1506.43315674665	4.6837775417591585	11.526020567154877	42.06045497039576	183.09161732626987
2083.nii.gz	2.12897852101376	9.120796269328187	427638.7081274446	1.2181673571350946	2.7703631716127184	24.350251020848717	54.66488221694475	4.763225004449005	2.511929999462676	3.42563729026476	0.9457731832386977	53.71910903370605	1.3529237268303276	6.183302736708781	3.6713121745205917	427638.7081274446	0.561917129497425	15.544920290782082	2.4908121467226185	102.92436581473761	11.651689870709173	2.393412842179341	0.19318543511534847	0.8501424532352171	0.1465247965317545	0.6254341461355278	0.17122833772954366	0.9325144350277832	0.9309976622930783	0.9984635938397277	0.9880612538529844	-0.5330449443659219	0.8465192606119747	0.12177214785521581	1.3931049748772881	0.5070112571922939	1.7457263059228327	0.6948567043927395	1.5773130738752166	0.6466495693236726	2.705783119420899	4923.277693339293	0.4401678760249704	3.799370197129633	6285.043093428699	0.6905560863352137	2.6761734465802416	65.43415288332588	110.27420652659812
2084.nii.gz	2.3917368776134182	6.929812429492769	57983.86652402429	0.9018460705216329	1.8313474286275988	11.183009701514031	21.724629579247768	4.254243486589421	1.4227767420580615	3.689257032825332	1.55055753525396	20.174072043993807	0.8938428468612017	4.718816572821579	2.293264217677218	57983.86652402429	0.6333780477157912	4.168642204747084	1.7057740404018202	4.561233673795165	1.3319807315214425	0.7594608112641172	0.221973783325353	0.5479461551876011	0.2090965268045893	0.7577380481862693	0.176111559890976	0.8975483132510388	0.8967394622497817	0.9915717093467575	0.9654536350140062	-0.22265326332513788	0.5546944073743679	0.19829768125753017	1.2535553689312722	0.4927763748831085	1.5830176536457217	0.6804263508651684	1.3560205245137928	0.24535864864736756	3.1550925789853452	609.6274961597542	0.23411194168961375	4.344299565126086	1649.31643625192	0.251560726614614	1.8352534562211982	56.20199692780338	77.25384024577573
2087.nii.gz	0.39234378025542416	2.398411867406367	1492617.7075219862	0.19698666120066743	0.8746861054270849	928.6071558133368	329.27591247873295	1.6608972595183897	1.3758173558979088	0.8662718586221851	0.24255892470277435	329.03335355403016	0.39462554381865894	10.042536920795444	29.332725722610338	1492617.7075219862	0.9565398283418554	98.09396809886393	2.4478016181645783	69649.55794577542	724.3348415530937	8.718360948612599	3.6951038375534075	0.39635480904256387	0.1082224425885005	0.2173899135953364	3.6829433505610534	0.9850888194282728	0.9843925146719867	0.9994946047852105	0.9988334567121622	-0.34180787995490647	0.34768205547574454	0.01964253234952996	1.091775180507116	0.9376015472344734	0.3207282621455108	0.968198299913463	0.28357858382772977	3.103366196541501	0.8042896019962125	11973.28864864865	0.8090059897735573	1.1899412710007307	14156.78945945946	3.8104898466033603	5.031216216216216	76.91756756756757	94.64189189189189
2089.nii.gz	0.8549705956916172	7.522705939057932	4366166.648327906	1.1116428366501419	3.38999389544857	135.860798747775	271.26616965967025	5.414028708264812	4.862117325110102	2.6895992537319913	0.15099596687277264	271.1151736927975	1.4394573764829246	20.398597916118575	11.24668089397678	4366166.648327906	0.62814820868403	386.79109008956146	11.977281698107944	323229.3571804365	3708.090327069995	48.18291682453445	10.880761016279473	0.630802632480248	0.463815172844639	0.859573438760026	10.657994119672912	0.9069705189539927	0.9041152428617428	0.9977412998738464	0.9936376060543104	-0.37131361919923356	0.7414670567808408	0.14649261698782007	1.6284099721309273	0.5335106492158317	1.7857366309590037	0.7192124606824086	1.548246279010879	14.76591946020349	2.8601595618932936	3808.043552844754	0.36291275639423937	4.5900755028137326	6591.159153721529	15.450144237150054	18.167159058419898	61.55351186505289	155.66244162775183
2090.nii.gz	0.9338315660097578	4.917236262556606	9465314.06908384	0.688527888329248	1.7693657681501962	71.25135774110589	349.5016453281886	7.043348057864604	9.135255864812304	1.9720693651398358	0.30010690710801	349.2015384210806	0.7881216954172475	36.76947894751408	8.261509057434942	9465314.06908384	0.8166844612420029	1302.3858302074564	34.47435906098388	1865364.1805652995	16290.804340378767	155.91722851622066	32.92028152347639	0.6495432330411621	0.7640699735458081	0.6932753636919947	32.30962093677006	0.9397666595284832	0.9372356047057141	0.9958696199953496	0.9928794259169603	-0.36256611705858116	0.6155564919967046	0.06917932101364437	1.9299530086427847	0.7539088671043743	1.0961355270084652	0.8664647334452076	0.9578336893310742	47.20937750992426	1.9309032410411886	3814.198685902014	0.5448076968864468	3.5262270060344596	5717.607913155263	51.69116338819188	55.71061276960434	68.85630624196543	285.2192543922297
2091.nii.gz	3.642273600887541	17.42332299170421	1806828.300086028	2.178106420115326	6.213629505325156	24.185508743036618	107.16861322343102	9.698585354690065	5.028298823815304	7.463809793458595	1.3288341213044366	105.83977910212658	2.7670804284220725	12.537843532798389	3.5936807592546525	1806828.300086028	0.29433268290559095	63.134962570725726	8.056128113382805	1786.3644758498517	92.65141776020855	9.489473326690584	1.0863396463920232	0.7945342879751999	0.5178893961274439	1.3527830374786625	0.8092583511404672	0.7938029453517821	0.78381660430748	0.9978635606399265	0.9783854132585885	-0.34895457458761664	0.877970723769929	0.3200063037374258	2.4403564744351307	0.16135136733280658	3.5908724888219767	0.3283222679056339	2.9752987807937528	2.6439532432706505	4.854286214175595	1455.6048373064207	0.12664040693461118	5.648115270890232	3383.059857316861	2.6463595489513163	8.611275448059857	40.342613537497826	177.76996693927268
2092.nii.gz	0.5369438902562506	3.907234265008858	6062343.804538406	0.4702082742984729	1.3404151803537132	113.60059393363694	335.8743850548227	4.589389711135744	5.887718214303263	1.180386756284897	0.2775712059667829	335.5968138488559	0.6345646003944679	28.228319813671963	10.432694161874789	6062343.804538406	0.8863569298906127	775.7755415822664	19.76520769047349	1033909.3111121752	9178.735619964831	89.9187687377798	20.647619323533217	0.6220262609138966	0.49061473059296834	0.44838230913569466	20.39479574014231	0.9656688252576592	0.963970146622365	0.9972391633711486	0.9953186307018392	-0.40562941016065557	0.545044499293271	0.034000218185434965	1.564313658373581	0.8578182529333677	0.700587665013718	0.9257610520885226	0.6205831208075027	27.641597015328262	1.27541009909662	5434.940063091482	0.7143717222780603	2.3461896326961162	6743.403522607781	30.841824295168845	33.47647213459516	73.7673501577287	310.89997371188224
2093.nii.gz	0.9102806687030692	12.09779768841258	21261750.049037974	1.3579441170175421	2.488023517245307	49.389910830326066	387.676530621729	11.191963035756535	15.678937686215908	2.026091868596391	0.43137710719653954	387.24515351453243	1.4548824977678	47.19174569721	6.709854078831576	21261750.049037974	0.6640022406443765	2101.800825356398	72.0372567628072	4194735.954739319	32948.59455079792	292.8919008593832	36.564188993662434	0.777856073194857	0.990977175917111	1.0294184141073024	35.51545387982019	0.905562821819526	0.89893307744097	0.9960395703469443	0.9908741673027254	-0.5101828718846292	0.8616745864110701	0.087053494698119	2.820513720473507	0.6181834939858948	2.0086072175755176	0.7840901151964828	1.7065145693511903	82.36402246326136	2.590802908997909	4692.953074264166	0.4915631166087951	5.343524836286239	6339.229391431863	83.5542718871817	91.62553681784854	65.1072588247617	631.6735100031424
2094.nii.gz	3.7320616200440875	56.20125898553931	21215896.35146697	3.7813383972554813	26.791194315576597	39.2230766667838	318.8131873819166	26.459132170315396	18.439672537864702	18.99446864362422	0.31633942329577114	318.49684795862083	11.592216459250544	39.58853931706367	4.657557719889011	21215896.35146697	0.09383976192702784	867.166770052477	58.887735845597334	466275.0795682104	5154.3400970095645	118.02763615033021	16.09127021627136	0.7594805781068056	1.2770983901347701	2.031794401029492	14.38691382967538	0.6654086469961145	0.6357230445429619	0.9973594512651265	0.9824966133387338	-0.4228444016540418	0.976735078605935	0.37575071946052546	5.7795802855298675	0.038618437760393726	5.957700536325877	0.1102094270014054	4.690779198995726	33.52972659165039	6.286603890297868	1701.7493536234026	0.1257109665083403	5.935507273112231	1270.3088572061756	34.68581426976554	68.27989953460884	25.6797665657088	525.6584915417005
2095.nii.gz	1.2055217873673352	6.877811764892556	244253.4486080359	0.8953543872504875	2.2030810557880347	49.20353122431276	74.68244442492416	3.6227588478922716	2.182493050996761	2.570338832979334	0.5654051369300613	74.11703928799409	1.0566562541487192	5.277105742060458	5.087294924000427	244253.4486080359	0.7069365558426998	14.723463342905715	1.9790046911372574	136.0255287813631	12.20379091418529	1.8750914825309815	0.21073229723681178	0.7967740402883488	0.1385402804614185	0.598306133384177	0.19119952133254636	0.9381541545515769	0.9365323556568697	0.9991068283549229	0.9915724643747265	-0.4449483019883904	0.7320507371838825	0.10912197397231194	1.250159042841748	0.6486893722047216	1.3508607108638455	0.8008619193902158	1.19366534314225	0.5214559449419484	2.2750492715665853	4251.79101584768	0.48475555989598446	3.673596853552419	6200.540531296318	0.5727534045983175	2.1688518983012197	66.65431535742789	86.19233838786911
2096.nii.gz	3.6038932911545642	44.65252780088739	23658111.743856914	3.461699740536571	19.161066852836772	41.94468725307273	319.0143438113615	21.83949710467137	16.90160895968344	13.022524262559067	0.39841168092372053	318.6159321304378	8.455937956688071	37.815494045871255	5.291012816507054	23658111.743856914	0.13026733382453076	953.0479561483753	50.56441819654959	600801.0472860998	6826.357822378175	127.28232506200571	18.039857871159075	0.7514552049928408	1.3632308827724429	2.099270318969886	16.134401393859847	0.656641027994251	0.6263943110699947	0.9970210830345615	0.9814547292324076	-0.36054613818999115	0.9552496079170649	0.3819925129905619	4.822122910661208	0.051837294765289574	5.657298996353079	0.13314693019309576	4.368326124850325	36.33054573329119	5.978559495487318	2031.5299806576402	0.12279557426605658	5.7655716138477455	2155.1427707930366	38.20182695143997	61.931515957446805	24.69838007736944	362.43635154738877
2097.nii.gz	1.068047642024061	32.90191072682483	7310317.170475111	2.2707173100366873	8.791233432627012	45.910118629274564	283.95788341613485	12.800106699718354	14.736483792210707	3.3481182661333486	0.37799884760364405	283.5798845685312	5.513023451975352	31.19745945689147	5.758454551131104	7310317.170475111	0.41988879187195227	809.4387450402123	27.614851603884176	358687.22982380143	4742.172221287488	96.69002322041152	22.86460899421006	0.6164144648933257	1.098824673079539	1.6139424422191517	21.63987545392264	0.8112247976932343	0.7944806283357569	0.9953820442063062	0.984938299401919	-0.4373748034226988	0.9260449200018367	0.18654277384386375	3.026243312752543	0.3560466615086262	3.5063362136532428	0.5904529333695566	2.813115986219716	29.8886580536554	4.080871103964736	1873.6499800292904	0.24945413127803093	8.629738009424813	3153.784715750233	32.07490119537278	41.71042471042471	50.51963786446545	224.91985088536813
2098.nii.gz	0.502986675823371	2.7639131190453523	1684735.0827213412	0.3864900671662784	1.0026612476261447	173.50073747532983	286.6150751787375	3.053140604856725	3.5503820635082506	0.9885349529735945	0.27950857340147744	286.33556660533606	0.4545488736315773	17.278688875745555	12.619585871709974	1684735.0827213412	0.9198071791783611	289.2314217117883	8.180155183993191	214533.9140415857	2527.4994837735258	33.58832037751849	7.892610756705924	0.6129973693372998	0.3238325969576423	0.4620808841312949	7.7773239154351375	0.9643692602973339	0.9609945511798503	0.9983832233749967	0.995860385404068	-0.31046023709415826	0.442032153665891	0.023623783707150015	1.3251846010462565	0.8877029584249423	0.6158561676170351	0.9420347745796477	0.5337909772082726	10.370232783556107	1.239687681648452	3965.4508240297714	0.7027203303260272	2.476753319026466	5190.471912103491	11.407518199426198	13.25110756689704	73.81233386496544	96.75066454013822
2099.nii.gz	0.545343165004512	2.066581628667917	1431137.7354069413	0.2880968088173721	0.6098026216832304	327.65744723488376	341.3130360282761	2.427368384058955	2.756234786280095	0.8502189314621467	0.3801634811304951	340.93287254714556	0.28544770570696654	16.182500660075593	17.14035503636153	1431137.7354069413	0.9428166097322311	255.98121034141792	5.97218442610499	222401.16958469932	2265.3314423836982	26.86766320302763	9.19352240225832	0.48683586479668695	0.2963421622157482	0.3772044354754487	9.096626595354829	0.9718261607552381	0.9692760501733148	0.9987093306571352	0.9968679570939125	-0.2916816713171321	0.378147511466413	0.01817652441848898	1.2464275816023602	0.9161986830410027	0.47009539917013515	0.9570995352868795	0.4150567911955088	9.015296401321486	1.101201818950459	3938.8023787740167	0.7207323657408996	2.052504995191056	5152.4927721866425	10.132949376762546	11.749313815187557	74.72150045745654	120.5815187557182
2100.nii.gz	1.0900428853989415	3.529127274309829	2510285.620201614	0.3850483713928696	1.0607028177140354	367.49635821567233	326.5091664558398	3.1907406162152836	2.525763039363045	1.774188533243075	0.5028547855318085	326.00631167030804	0.47776200761106946	15.380234194046032	18.439399545723113	2510285.620201614	0.909692552677743	226.37077818373692	5.3468813822716665	184832.90192403464	1902.2679175244334	22.414817532597155	6.9705569914229235	0.5001791327060466	0.2359119871800425	0.42457215146075467	6.90842287523665	0.9670550705185017	0.9647084658630791	0.9989606488200667	0.9973667931410255	-0.3189428245937386	0.44870068239507543	0.03644688927696832	1.2188657784476211	0.8772633140933432	0.6137857380287768	0.9363296259322627	0.5256132883633943	7.346343631005023	1.1921401100628097	7558.982095740671	0.71230513529407	2.389592981879854	9653.657369016208	8.984612174072295	10.552299283829626	73.89182058047493	119.63220882020354
2101.nii.gz	1.3262482424175726	5.443415938497472	1598272.8139078296	0.8512456490415052	1.7136906285798463	108.00354072508597	274.1220631955846	5.835607323113694	6.116010991712333	2.4290968752236575	0.4837171270369503	273.63834606854766	0.7737360534698862	21.901454601414308	9.59634653552758	1598272.8139078296	0.7880131044014247	445.6194008282337	12.948017105583776	271791.4802200606	3490.3503589831425	53.41098052713167	12.450810599794115	0.6223916681408872	0.6144180272947282	0.9046781564430721	12.048876206012771	0.9174662967314363	0.9112006668142043	0.997023889837656	0.99145363798801	-0.3409909921276304	0.6469498120487926	0.07668925026720763	1.6454341614400447	0.7221539443676244	1.356188524723554	0.8484437034224376	1.1330366475605995	16.46544778173145	2.169419561664543	1598.5846338535414	0.4797672970748924	4.951404331240299	2625.659663865546	17.613870878483446	20.489195678271308	65.78391356542618	140.0
3001.nii.gz	1.9768936832467974	6.418100685043887	206480.534085622	0.8447641619814147	2.0800865009845437	358.8435670883088	92.88462135468089	3.9438677883613353	1.4450961339453412	3.40427626025466	1.0971644003625256	91.78745695431836	0.94834322056563	4.63457683202068	11.748748946255757	206480.534085622	0.6549622583733544	5.925209279828702	1.6820007559833847	93.51877189229549	4.863837280361625	0.8672324451608769	0.22548749498950765	0.5891294871415076	0.16064949304867968	0.6355753410367574	0.19766689816588995	0.9230666845375044	0.9225574380117013	0.9994361457976371	0.9920740016200413	-0.3056474216819204	0.6138596763556811	0.1491334061197953	1.2335166924643266	0.5407884592036442	1.4107158562938873	0.7165926523180214	1.2393316159380952	0.27317998503759605	2.7575207617703406	3419.093415166961	0.35567392231009687	3.6239148915089268	6296.152189743057	0.2994549201827352	1.8347030063455736	62.502756683657545	88.44616664932903
3003.nii.gz	0.5062821698635404	1.460682125918185	1381782.102640971	0.10034728256570033	0.3972348978689003	672.1359721381954	322.486407793772	1.374658237958884	1.0942456018961373	0.753275406642747	0.3402761237939889	322.146131669978	0.18129909976109432	10.01771291543826	24.98763926752925	1381782.102640971	0.9829458351481051	98.46488678495027	3.4037158870500632	91660.43915854626	990.7818696025049	11.892236149374371	3.0695368087892425	0.5917576080271882	0.09577583616762991	0.13539398661221294	3.0590597900696386	0.9915109446312649	0.9907196677609557	0.9995075046809161	0.9989649000483272	-0.32690312025680346	0.24798729044134832	0.005841909019090095	1.0945481558604737	0.9735439253458393	0.1672411754749008	0.9866757258005815	0.14980466066425022	3.7404432395409017	0.5532067750362569	11972.252378531484	0.8695077622580786	0.7803780482819028	13534.18120415426	3.8685457576020337	5.0731353039436415	78.33008933110611	88.32899992737309
3004.nii.gz	0.8685953190354447	8.34708349728375	1166924.114313346	1.166385811848736	3.4299778353060857	230.12779694472496	237.05495374998782	4.385335670298825	3.57712783219053	2.332873681440372	0.36737373102772203	236.6875800189601	1.5008753886772261	10.57081977024896	12.979834940289043	1166924.114313346	0.6216760031788733	92.51106167389106	3.8285485552103085	22558.386015237782	393.60114953979655	10.259788228432559	3.4163943589286947	0.4991125044974277	0.3443827995698337	0.9013811661924077	3.2901045160841673	0.9023215367256783	0.8974564116010396	0.9988921277800136	0.9938082256157563	-0.3698898229855766	0.7457067243053052	0.14305554609114995	1.4552296676286811	0.5330406481923845	1.8808925629005127	0.7210518268688111	1.5875177944680396	3.4190456468403143	2.852314931417327	3897.0103418557887	0.3731696200187483	4.9744342481465695	6492.162501196974	3.6411985158227846	5.80063200229819	61.09882217753519	89.0039260748827
3005.nii.gz	0.5167441430778712	6.259378699698477	450006.93265793775	0.7589004363890184	2.869628910108458	89.55065871553147	81.8686890122948	2.804101598668873	2.1519633581573037	1.6339535861963412	0.1764584066818922	81.6922306056129	1.2758934865753664	4.574460467437012	6.559839813195688	450006.93265793775	0.7428199764944386	13.062702792486723	1.750117361356285	246.2415879723995	14.006531658879375	1.4776897442771069	0.22876191163576168	0.731538795740194	0.13178811281031505	0.5676334751228828	0.21000030671347844	0.942899269472792	0.941200841073534	0.9992608510900223	0.9929167940219796	-0.38942363080607056	0.6552993639351269	0.09859371139256877	1.1991178611285798	0.6736686139102273	1.2084062635872144	0.8158272581570244	1.0579753184421028	0.4266129139782171	2.0687280142091073	11240.386189258312	0.5226871048248459	3.1529903780291275	15974.343594512904	0.44570059325026795	1.8931876307835387	68.09462915601023	84.05724250174379
3006.nii.gz	0.3529145812138524	1.557381509024898	1782789.475355442	0.45398899221179984	0.4823457842123008	121.41925736125694	318.1713513263609	3.398624723821041	5.061820811158025	0.597048830869169	0.22191819488642073	317.94943313147445	0.21565043690813535	21.45488950918028	10.472899729092239	1782789.475355442	0.9076123945334069	448.76163383776634	8.473527769298407	193068.40183205344	2521.3043268193924	39.041547528182726	13.193251437303399	0.45931699281970606	0.4611673732023179	0.5286719972614984	12.962808750926037	0.9587592069418306	0.9554525734764252	0.9977251383048795	0.994798369691712	-0.3668803571690928	0.5145981743975395	0.029016327281233316	1.4176994128713	0.8748195691759979	0.6973575816433573	0.9351552272922546	0.6030082783194758	13.058699741371523	1.3715052960119514	2563.017557449006	0.6617654421505308	2.900056659512728	3515.182804027885	17.551103993838982	19.84508133230054	72.66331009553318	103.92615543506327
3007.nii.gz	1.9221961412222066	7.263809077643891	157674.38155559817	1.026050901140217	2.4028732533935755	21.474266704768475	39.316622220980335	4.347483468851355	1.6906256150065286	3.943554251193345	0.6087703767768633	38.707851844203475	1.0353431322936848	5.00515116852909	2.727351595188299	157674.38155559817	0.5831022811987023	6.150925707892308	1.9378836961904633	12.097871376831945	2.2763850772048597	1.047291857420952	0.2079564761531016	0.6686681393094098	0.18905529384759373	0.7146336172898557	0.16948277539345444	0.9081707483379513	0.907262676212959	0.9968455877342858	0.9791905220635118	-0.3261600470938506	0.6802461960900686	0.17609110204328954	1.3145527365338883	0.4588340474050849	1.7030056287578093	0.6491461751092665	1.4896034701232723	0.3138120833935134	3.1313854048657004	1780.7740705433746	0.2829320099369836	3.7250507365547247	3670.045757864633	0.3249447751824613	2.062281537972672	58.91007308547823	94.07372100413092
3008.nii.gz	0.49557456002559563	1.8424627334874604	2092919.482584138	0.2245236072828861	0.6163893115099274	333.762149847514	332.05600330333266	2.1625131610395947	2.295536252589066	0.8627758734018404	0.23206427250362952	331.823939030829	0.2775751418157259	14.959738820009159	17.503110240842958	2092919.482584138	0.9579657439367875	219.1173223912195	6.024013770421911	201081.87728091393	2113.0457844272196	24.995523228155392	6.738664042352898	0.5736034321400093	0.22409063682559566	0.30044168233038493	6.682291932633287	0.978520524134004	0.9764359110107153	0.998972915982208	0.9975704425853855	-0.28289848706989074	0.3328924891288612	0.013434609466657945	1.2082139782845962	0.9361148648495843	0.3730580174040826	0.9674868093855544	0.33015308290479867	7.933546817627075	0.8807028669291826	7346.759409751925	0.7855816306407105	1.604072924662712	8958.895637296835	8.634651771399154	10.130774165953806	76.23652694610779	94.25395637296835
3009.nii.gz	0.9524899750623624	13.895501265038911	1321197.2151814941	1.669016336769766	6.066971166616879	20.301379979652936	87.55021005101472	5.9014714676228905	4.604901288758686	3.4660188611817073	0.4248678272518258	87.12534222376289	2.738299327242632	8.982141862960864	3.1609239320612543	1321197.2151814941	0.4484345977730466	45.851506963187	4.550128021001866	807.4747042641206	52.47793815611054	6.677146333563419	0.4953688400340985	0.8618975138955812	0.2739683837408422	0.9427538346094622	0.41821244058943585	0.8862691304454839	0.8811521967818369	0.9985348796593896	0.9861004438333194	-0.5084743947464871	0.9034466799867245	0.18151002744098665	1.7334013421776149	0.37973775286328165	2.5036103846333395	0.5982676974210652	2.1762447057074876	1.793128793399379	3.467694611216942	4959.053004396678	0.3028244384707302	5.342562566688201	7343.5649731314115	1.778902481355942	4.759037616023449	57.68746946751343	121.46494870542257
3010.nii.gz	0.668799324971632	2.0565247150747377	1028988.5086193066	0.18701646592223148	0.6373648717593713	455.85473377305163	238.26726857764052	1.7952899792719186	1.3178774362676102	1.060314100050134	0.354899264262724	237.9123693133778	0.27540869510180727	8.09829868519321	19.86642160597746	1028988.5086193066	0.965070670954654	62.3593754849279	2.7766773849639406	25376.718165983493	404.95162564974004	7.554826437468828	1.3345411888282102	0.6995095453089342	0.09017153736699135	0.18226121424055103	1.3261277586231692	0.9881985066245683	0.9872827203106364	0.9995278575189425	0.9985257449905185	-0.5055245048393266	0.4070479399236893	0.009405905147212318	1.1052608418807608	0.9571858155062782	0.26870359668942173	0.9783422724101882	0.23546735263357546	2.2223419065742593	0.6151495354099095	13637.81848311026	0.8692044922313742	1.0774300185923817	15141.958827278522	2.420543342753419	3.6588910133843213	77.91064372211599	81.60395156150415
3011.nii.gz	1.6548802518716286	6.203719876753846	253518.5437644743	0.7829095309857275	1.9523148620632829	93.81321762016414	78.95542415149447	3.601649472888951	1.7174264766321572	2.8075067935409983	0.5563024191227854	78.39912173237168	0.8698799108418974	4.819621033750244	7.067129927884709	253518.5437644743	0.7320853133040839	10.256867983406515	1.7734111374007118	154.29986065293122	11.461274865546804	1.4773956922291864	0.21955610439700457	0.7411723763045114	0.1317969446804254	0.57271829032231	0.2016422702435728	0.942453149555716	0.9408384296326576	0.9991909979203532	0.9924925914213651	-0.40260273067869745	0.6778883943675131	0.10022059505563974	1.2078703534974737	0.6652721728800102	1.2370067982741335	0.8105383760233085	1.0905427815205244	0.42423794915654767	2.1759447447935827	5384.181784863478	0.4933279993461131	3.2370068097662203	7989.97910940077	0.42416175991221156	1.8900494777350192	67.5158512002932	84.29191863661353
3012.nii.gz	0.8459620624495433	2.9795379370556017	264363.71382683876	0.22212040273806063	0.9621095246565905	835.2142177575076	158.0031662713775	1.9265289031652229	0.9919182374770413	1.4180067074055194	0.45810190994424227	157.54506436143325	0.4344602499467839	4.229968929630633	25.39957433438616	264363.71382683876	0.9473704301121446	14.181123530909522	1.43648782012729	2120.5862669790768	49.44226363395136	1.464625519281425	0.1468663011672664	0.8009283843961258	0.03293405847475644	0.16692936059204416	0.14571893544782644	0.9887190557331303	0.9883429746456842	0.9998746550884821	0.9990800055674767	-0.5251833634372604	0.444603011554833	0.018248071670011957	1.0521565344333577	0.9358874402905462	0.3109122595578268	0.9673054814706363	0.2848898049316987	0.4028729551121729	0.7560214468706857	12305.201285956007	0.8328393425350935	1.022345465112617	13997.398104906937	0.5324174587223468	1.6552284263959391	77.32419627749577	80.94876480541456
3013.nii.gz	1.0159265527737489	5.0703602425474505	410242.47448690643	0.5983618715339797	1.6743970318862305	997.317935794029	264.57756731999706	2.824802914435871	1.7111922371038908	1.9325596758152117	0.4547514147818764	264.1228159052152	0.7967123519343756	5.651143723558505	25.06974608175794	410242.47448690643	0.8113647098992702	23.9559138789093	1.9054924946501344	6024.42992896953	100.44651535721806	2.634470094749558	0.3152348321955583	0.7839034177782641	0.09978937559165069	0.44596924602515686	0.3050610325195243	0.9595544287734709	0.9585165299089253	0.9998967947381987	0.998210040598672	-0.42258426703558194	0.6193433726138551	0.07046074280763752	1.1513818141013368	0.7658243369106292	0.9091966243897345	0.8729603590907881	0.8117872652215352	0.7374262317362792	1.627715396482083	8086.493850225751	0.6294950840904368	2.6818552275292973	10422.791063366029	0.9154047568473576	2.267087030982407	71.45586174684726	82.1518760703721
3014.nii.gz	0.4721147760205564	2.22468367866014	28901.920959265288	0.2148212312199841	0.7557984408647779	49.96997909540812	25.26894822666285	1.3056562523389705	0.783985476191237	0.8850644437649793	0.22209298022434065	25.04685524643851	0.3393219564515349	2.0054865240287336	5.657774571960595	28901.920959265288	0.9452986676864723	2.317237948789006	1.107125834950203	3.52197665692758	0.7159478592774017	0.1873485075342064	0.02708059383398915	0.7428969788617121	0.0233243645027439	0.15853638976830156	0.026518762928000154	0.9889107291874879	0.9887134406817525	0.9992873404204903	0.9967324936051414	-0.4632319680411387	0.40356282145405953	0.020539416788594167	1.0329831522856363	0.9367158501383472	0.29660791988522967	0.9677368302247391	0.2701523635482481	0.05360727534204889	0.769288260932713	5926.696354021708	0.8247559635432381	1.187071236406195	6792.91622599499	0.06121002980019054	1.1377678819927637	76.83300862788757	79.02616198163095
3015.nii.gz	1.4867912762896685	3.466857582715181	50762.1222328935	0.0994456304230861	1.0229849526730606	11.190417316144472	11.273793321884424	2.402173283307095	0.6471502602005054	2.2703509883098736	0.8370449717508469	10.436748350133577	0.44148816393049334	2.5556624342285317	1.8227830833886356	50762.1222328935	0.9750929011569832	0.7609739946925124	1.0256580774014208	0.08595858010389926	0.04660878408046083	0.029661742815466054	0.014324349189835921	0.3451899298758404	0.014324349189835921	0.10805552284448366	0.014115319596475414	0.992837825405082	0.992837825405082	0.9985675650810164	0.996418912702541	-0.18554806041515318	0.17356222708646804	0.014324349189835921	1.0108529025614366	0.9649229161200895	0.15684263709118068	0.9822464671556748	0.14251828790134538	0.010996523001325493	0.6696777864836697	6476.88342768914	0.8333612233259317	0.8812625339414697	7578.422027792074	0.013215817022930143	1.0391147709727226	77.59469891919711	78.04837879567678
3017.nii.gz	2.048594211208783	7.616127070065824	381724.9824320205	1.1039985090614823	2.447084826502822	63.251586105394864	81.86314881538156	4.445996616878006	2.066120486084125	3.483324650470763	0.8378791716445874	81.02526964373698	1.1152334720430435	5.638193184677447	5.376061822759941	381724.9824320205	0.5863404798755083	12.022336470452545	2.1919258683353418	119.44843738612245	9.83132808368902	1.8129552139521747	0.23193525107404026	0.7727815059183192	0.1750746836746961	0.6964785468767097	0.20067915840281003	0.9182080942240745	0.9169436724828727	0.9992225398119775	0.9904186511772543	-0.4135253740840807	0.7674346627018361	0.15225434126931792	1.340395257859517	0.4947198838279333	1.7209175253867182	0.6844601211067121	1.5313621263877155	0.5112226162565536	2.913320723507847	4181.594770153231	0.3482340747962384	3.791383692239817	7040.776482345103	0.5507303092630672	2.3757495003331113	62.04763491005996	96.49550299800133
3019.nii.gz	2.5921445523791156	9.529903920977324	345306.42945595505	1.4678298985763258	3.326469120566139	95.2740711915094	101.96704229992503	5.778839093475998	2.7519882504712716	4.572233497021428	0.9844910768288295	100.9825512230962	1.406024043363891	7.7853693800199215	7.344410046368387	345306.42945595505	0.44589820577265543	27.21699511506527	3.4132236365961868	1152.6060080687564	50.668231856017265	4.159501404263819	0.6501275573065066	0.7296559040475239	0.32855031712226646	1.0151843902393856	0.5391862703457451	0.8582127556325997	0.8546960081007517	0.9986620806450676	0.9855684586446568	-0.32336656836381783	0.7738596080047186	0.2501737541332736	1.5924429455741071	0.3047216981097141	2.4264916045802574	0.4903200864676338	2.075116525208641	1.2024072403925814	3.9159472613910196	996.0286115499385	0.17483387950674717	5.011169926468325	2540.2820782868175	1.2205694826463884	3.796208530805687	50.02615411620151	102.1370896963314
3020.nii.gz	1.2074258627526764	4.449247154143143	78938.47061679454	0.4960371979668523	1.3582954962817468	42.93229859425672	41.41648218146195	2.718825129448378	1.301510322038697	2.091007815575759	0.5872669327824822	40.82921524867947	0.628796348911157	3.5601643909817975	4.8552078513454635	78938.47061679454	0.8491761778596175	5.282760406294804	1.3469056519060196	15.229483947558244	2.523048634373784	0.5987874555703973	0.07566561885945566	0.7751145356097098	0.06380564061221894	0.34641301242336076	0.07153313618642906	0.9697172374050942	0.9692296112192273	0.9990961404537412	0.9937198661008608	-0.4470554915004683	0.5865532309923913	0.0564211826616329	1.1027786750774544	0.8151736142612569	0.7354031997021544	0.901725504331796	0.6632550370680367	0.16861326860746323	1.488032356006189	4096.190751445087	0.6577056440984403	2.250972672361626	5288.669235709698	0.1907510325878241	1.4238921001926783	72.7106615285806	81.42100192678227
3021.nii.gz	2.0934216343808685	7.163939780692959	195784.0356047791	0.8959371614933684	2.0575912102704184	12.110617223542683	29.539352137325473	3.980513412004042	1.6729076166201975	3.15467856001411	0.9932107788694381	28.546141358456033	0.9913479183946523	4.641969385035017	2.4418344360659248	195784.0356047791	0.6594017185745195	5.70339274845831	1.7360594206065065	7.725105340299467	2.0828644813967183	0.9407482486139975	0.1175430709519464	0.7776533833715346	0.11295124061468438	0.5153272532979839	0.10453240504898213	0.9442406763657296	0.9439835627263841	0.9968454845154441	0.9839437717213944	-0.46089331038066894	0.7409330216160251	0.10939624602144334	1.2370334648015526	0.5956892391856555	1.3379529224112	0.7609105012186885	1.2176740633818217	0.264572829891486	2.3705283916517503	4259.500550297161	0.4687982115669338	3.0842985478502216	5991.324014968082	0.28228497626006177	1.8399735857362975	67.12656834690733	95.24697336561744
3022.nii.gz	0.859782205664363	2.008216467381209	55515.571541374826	0.11229042755808281	0.4607172332305278	66.5808940662692	18.112519132499443	1.395017816377575	0.4940808781157161	1.1407640061968523	0.6279655708340256	17.484553561665418	0.22076340230929856	1.7135472942659289	6.5845874184003526	55515.571541374826	0.9737481132543192	0.9901696216752282	1.0392188857579556	0.640642464282938	0.18239154065254043	0.06186928680894606	0.009194930632731763	0.7288044635004651	0.007884735030702653	0.06444270379972589	0.009124230220502596	0.9962459204385811	0.9961886520448516	0.9994898861717854	0.9984632886971949	-0.5344146730625106	0.3067822273625365	0.0070223836875748895	1.0129406069714038	0.9728327265912046	0.13653946345904922	0.9862959926683308	0.12728591977620657	0.017766054360419455	0.4217519109940822	17227.017665414925	0.9111449550650513	0.5101545872138195	18410.655577299414	0.022010058676916137	1.054318506373301	79.03691754376686	80.36494420056064
3023.nii.gz	1.4907710896756512	6.631243553800664	5732686.996194319	0.9185944542471995	1.8552560204095356	105.3824478549699	323.08693845971175	6.112963435362311	6.37137446714608	2.4061297502526706	0.24586583628763437	322.8410726234241	0.8764586901828711	27.183428267771134	9.963531578187151	5732686.996194319	0.7292008229610847	701.5704504269823	19.103168646911246	834224.6211715904	7915.080486217734	84.57009136928735	19.802414767551536	0.6194071432776985	0.5645791787600108	0.7082677269707236	19.468641963421707	0.9360950266128487	0.9332968692905668	0.9970352144862747	0.9940113832531599	-0.4384583877827935	0.7285050491936333	0.08200236597002399	1.7061652162369767	0.6799628009788319	1.3654305828798623	0.8210367931688394	1.1959656037499915	26.093126534209727	2.137731542968103	4223.342098478989	0.5443854213043297	4.0329167818917195	5657.139984532096	28.037465787214572	31.13366847125548	68.17736530033514	168.83384893013664
3024.nii.gz	1.8793495400657063	7.302253704846656	227584.71798531368	1.0480289584356874	2.812688597065361	30.572333969265806	48.0250989690976	4.177983181934473	2.022786647973315	3.18104312690205	0.9146154136875276	47.11048355541007	1.2215902317499892	5.182356894910855	3.843389352736883	227584.71798531368	0.594444855103581	9.401279517702768	2.0365559515702127	39.651855498106755	5.106228138964011	1.398954537612511	0.1477454602697319	0.8086950846564344	0.12543588323122293	0.559506324175583	0.13145253766358125	0.9402728017192827	0.9394069670998657	0.9985621330804768	0.9887540906576665	-0.49791068428191276	0.7971539199161928	0.11204553480189991	1.3129171448526304	0.5236673135924796	1.5396670191681872	0.7009928853145193	1.4026849122582703	0.3866749994705607	2.579529481088909	3853.6348831720557	0.4547598398834146	3.2542312853672444	5037.325702147746	0.42776279568223763	2.181496341751239	66.48619306112816	107.42176067972622
3025.nii.gz	1.8366133977962122	4.923911942197545	131809.3591891426	0.4760008748930009	1.519206889647692	13.16447775339046	19.37140017362799	3.170527906660526	1.0192248638616335	2.8468853883317236	0.9009389555921065	18.470461218035883	0.6525225838730158	3.4768039542586187	2.2460479652356042	131809.3591891426	0.8282390564973362	2.0359185294351905	1.25279600773579	1.2335359267078638	0.5126296729188159	0.29594662389456605	0.07681299717702988	0.5872102027286232	0.07625369880349314	0.388689727846891	0.07083525320747434	0.9619663669938429	0.9619290804356071	0.9954914583726491	0.9847679035184193	-0.3110779661105437	0.49504732098465987	0.07576431272664849	1.0945372585384363	0.7676728105385495	0.7787688937016355	0.8731814415831997	0.7016088389574046	0.093189905267899	1.701216245156518	6244.712032281732	0.5726991959172535	2.245311143366048	9031.118672046956	0.09829612831304646	1.3053925165077036	70.79897285399854	79.75018341892883
3026.nii.gz	1.2928399896023992	5.183300986869688	120349.43518868294	0.5605532947132141	1.6582115138698827	13.016911415369067	21.43233307049845	2.8267978824060593	1.3357908792260806	2.1845805746545093	0.7193143866234383	20.713018683875013	0.7557541220825099	3.442225376818709	2.6392865567653336	120349.43518868294	0.8022014498396636	3.858129276839322	1.3481620610349774	3.052314423315004	1.0009478688074718	0.4578239184392471	0.05981771214138693	0.7679621021401688	0.05771505364978624	0.32089994543967926	0.05644485499607333	0.971480382926814	0.971352739024267	0.9977177404177773	0.990429992451248	-0.5027387023736394	0.6472154584795071	0.05599359781066077	1.1174316839971405	0.765657496040315	0.8107723301823266	0.8717482072582832	0.7496690018844558	0.12941040764515852	1.5444306446635454	6710.435463227331	0.6606710114430768	1.9162531343464368	8147.960126021463	0.13859136960762597	1.4003150536575761	73.05336221325194	87.79649502805947
3027.nii.gz	1.5635264334838122	5.8345553492849564	178960.76702484302	0.7008869467709736	1.9810449390999831	13.743391962614453	26.16439241907625	3.3134509457827135	1.4457046378768215	2.7133529476197813	0.9009572124949998	25.26343520658125	0.8886288598324177	3.911317829803839	2.5447355056022	178960.76702484302	0.7390935979546343	4.319449995633054	1.4942420666756933	5.368189342799324	1.4543845459995497	0.6352753352191087	0.10012770191540864	0.7276405145235733	0.09522631819127203	0.45596318143757447	0.09047504724604714	0.9531386451084044	0.9528769792767777	0.9973186423317972	0.9864806652971152	-0.4252593496722574	0.6593802190631267	0.09155237544174523	1.1663852713596075	0.6749002285981999	1.0833150703932677	0.8148835769353573	0.9829013915519544	0.18385075928362934	2.0260260337265215	6273.369635835185	0.5362771102611716	2.6650131050717	8645.916908873312	0.18978126235629503	1.5609505898444178	69.21200205163275	87.86630193195418
3028.nii.gz	1.290142248791302	6.048597883962998	258433.89404058593	0.7866918725967232	1.9171602487889488	98.74673367454261	85.98599217389366	3.570898586899481	2.03306592934873	2.6323146737017016	0.3631277604929169	85.62286441340075	0.8899692114292566	5.682261232002528	8.005905907068387	258433.89404058593	0.7511909962060449	19.53677599079817	2.11244685362454	678.9976794322487	35.4399968224604	2.7480500290058476	0.3966862354938054	0.7477221856685259	0.1683573661153604	0.6592524937929418	0.367124655998152	0.9332284751511811	0.9305486943187896	0.9989037954319213	0.9916223699690326	-0.3594995142668084	0.6513793046686405	0.10778270041167577	1.2347487619048638	0.6745678910597419	1.285955417672435	0.8174490760538818	1.1081051152875387	0.7861840661249133	2.2740197289139203	3672.866316841579	0.4588788501801073	3.808062547936427	6012.532733633184	0.7816766279528902	2.3078460769615194	66.12018990504748	80.6864067966017
3029.nii.gz	1.7017929547879895	6.748085153150482	274895.2579542057	0.9415125258591589	2.4994502215096954	80.12000507472585	67.03530798201162	4.00590932571376	2.0177521568928327	3.0444667031341135	0.7221833102801536	66.31312467173146	1.0645895688028515	5.593238145932919	7.045979407918188	274895.2579542057	0.6641756993066654	15.23700343127865	2.108065676390441	353.32552134584955	22.18270555149726	2.2294459765588797	0.35301806890483955	0.726345422162915	0.1951638454025654	0.7425350562987156	0.31342573381698385	0.9162063269997293	0.9138890551145665	0.9983529557782952	0.9875297079885486	-0.32776694734066847	0.6688127743066192	0.14558328211134533	1.2802176785476629	0.5624928507239464	1.55544530635185	0.7389431355705467	1.3420075348515037	0.6456160113659299	2.7231840474222544	3154.974507795607	0.3590502455668154	4.127957839991154	5836.111869807671	0.6502314186399156	2.300785250938887	62.008762945260045	82.93900079663139
3030.nii.gz	2.536446317238317	13.347829974791715	546730.9493010296	1.8497219907860682	5.093967913694866	16.82893265694525	64.5543085278718	7.19342310442362	3.8367123634243585	5.578057142019708	1.0305628755645506	63.52374565230725	2.2872532411919466	9.155101009296569	2.887028336865203	546730.9493010296	0.3418057812108801	32.07053853116748	4.675537890057331	270.8857652743777	24.339869461506424	4.862851963235791	0.620927855811243	0.7733350339570431	0.3861713063187791	1.1475167629766019	0.4689827819611656	0.8333231099955067	0.8271642053191164	0.996513963258348	0.9734101372006065	-0.36591818008385857	0.8576054082532797	0.2785766744912563	1.9013290462730288	0.21490730352442608	3.016050137588818	0.37220390482767185	2.5537402752940066	1.3709449547617594	4.375059411962717	996.2662885175532	0.1527313028541397	5.461068675989339	2229.599110838571	1.3984008142604822	5.0325003832592365	46.212938831825845	129.17292656753028
3031.nii.gz	1.3202036839405928	8.08028784085441	556914.0515071435	1.2799667590239994	3.6215039854689772	175.20068816133673	152.25185296614885	4.888756150722322	2.819550187532754	3.818213914412135	0.7524298363696262	151.49942312977922	1.4904925858805662	8.289294668922231	10.990424736596731	556914.0515071435	0.5197963496535486	44.8124694069972	3.4879245025266226	5210.540562432834	143.58196148417574	5.91331523104487	0.7248195231564041	0.778183000310683	0.2530966399445514	0.8498318480038384	0.6590866348415036	0.8976617223316545	0.8950801461082418	0.9993268770794635	0.9924370463721692	-0.3895901644464255	0.7870099172441442	0.17817218413640956	1.4801170675091337	0.40807258642542843	2.0228994376180607	0.6023004058439967	1.7722157111894394	1.6595336885503187	3.371531220804523	2215.464651449722	0.2733454227575228	4.608140092196765	4212.949413942011	1.8327209234442605	4.07550894509562	58.10820481184454	103.0512029611351
3032.nii.gz	1.5863745259733686	5.658434527985039	363628.2170831906	0.7369507502671891	1.9010884494132674	108.79218231432824	74.15174872791778	3.483943227571074	1.6643259465373244	2.70145120706461	0.931567496046595	73.22018123187118	0.8430183822405413	4.856561045696967	8.088093105373584	363628.2170831906	0.7517563253940194	11.448324777642863	1.8028274125382233	269.00234571963426	16.635462565543	1.671793781543725	0.18494772132329676	0.8006840870129948	0.11313561001259445	0.5126206546773974	0.1715707981286897	0.9500757535547353	0.948846619085183	0.9992278245046243	0.9931522719122772	-0.43625863058943537	0.6823260137727091	0.08842254884246527	1.1962920333420795	0.6898319658456744	1.1389617511836274	0.8257145098881423	1.0184761472390398	0.4641853757167553	2.01414336500834	8419.772653564247	0.5461356070288803	2.906076187603948	11589.827268599598	0.46821515109086764	1.9065966141272621	69.31847960044107	87.14211584614387
3033.nii.gz	1.0781888432331117	9.176449416281535	2536655.3779874686	1.3582074412881047	3.986943128658865	191.664926139517	334.62924672092925	5.9895078899788885	4.850626493935207	3.4154915066720677	0.30496161825433904	334.3242851026749	1.7264649887317003	21.11976689958117	13.252220204064285	2536655.3779874686	0.5136667158391006	410.17034912852506	12.01385428977297	478941.4281397289	4409.11236768625	46.9169695854619	10.546647662579037	0.6310224898451499	0.44756133063468995	0.8554561786202046	10.338022565256441	0.9033895812406162	0.9011383223544378	0.998467421924959	0.9947168498950527	-0.4370601271054571	0.824997858886184	0.15908392042261793	1.709131017531118	0.4147518381384362	2.087240375303367	0.6122006925142015	1.8453042149893766	14.365904312010239	3.3188322423268666	1839.4311587831896	0.3234449021950395	4.581290706202829	2921.222612976965	16.361510271684452	19.431862141726747	59.99173553719008	163.85633901881485
3034.nii.gz	1.2180781176703948	4.0538983295747375	7385478.322814593	0.5113790351082597	1.2494279820926637	100.54021851167754	358.2994485606315	5.756459590366629	6.820092214208983	1.99205570060778	0.33718872233168323	357.9622598382998	0.5617224929496215	31.617379387289326	9.837142135886355	7385478.322814593	0.8805947557153069	966.5218523042637	24.168372376245106	1388966.1900529983	11858.975997622827	110.87642582918934	25.064697571322686	0.6267950432990759	0.5531972880041979	0.48898363758332974	24.744809634180328	0.962182089978485	0.9600983136742047	0.9970291067189421	0.9950443560371902	-0.4147649381973519	0.5689937007096176	0.036153278294007885	1.6476909887974016	0.8520974479834267	0.7552335783493707	0.9227107040353296	0.6625496800630624	33.985280850128	1.3691662993333937	5128.5831077422845	0.6941774645022042	2.67141077191272	6505.834055224689	38.52831680033089	41.52016783974012	73.29236599891716	240.7250947482404
3035.nii.gz	1.4738412106671108	6.404676023259365	367513.7136634301	0.8340044810236402	2.1817488083550405	331.4782995645309	149.1899616780418	3.613968971416996	2.0087389219476703	2.579384096687989	0.6827093929729796	148.50725228506883	0.9982789760658803	6.273499097443068	15.356953607939143	367513.7136634301	0.707699320183558	26.29601919925417	2.3472885437345328	4151.370387652767	104.07912021442172	3.633561705997371	0.40271232217657515	0.8007718496229507	0.145375094821163	0.5823635572945404	0.38097051083947686	0.9394599168064227	0.938462187940113	0.9996024245898193	0.9955084791600832	-0.4086977954406406	0.6937625863308363	0.1100784739368583	1.2407904410670407	0.6375478671689823	1.2907434131982662	0.7917713583411129	1.1500825764645506	1.0090685070434868	2.276766268258564	4439.225315913472	0.4753935870543448	3.4238678017415127	6608.496251874063	1.0522183910033784	2.617262797172842	66.58363675305205	87.312058256586
3036.nii.gz	0.7202005514982649	3.816770967169589	5464918.801535441	0.44723759653424316	1.5177235707697239	175.38610029009627	366.82486467277243	4.167082735589193	4.379850695490908	1.8244404016652291	0.3538016556375853	366.47106301713484	0.6561355274551137	24.618456578263054	12.966259839554612	5464918.801535441	0.8906607827101787	588.703825770578	14.454214078101563	863885.2164085998	7172.397785092924	65.74248752402744	15.906158327565212	0.6058659726880935	0.37630035953799545	0.43629829071816545	15.759468913013636	0.9663756147506305	0.9646863432481299	0.9981948019148181	0.9965694882282924	-0.3796695729296402	0.5201670139622387	0.03788896769142499	1.4124103974617646	0.8584404630918264	0.6827068115933923	0.9260576432993042	0.6004395356640341	20.412161462898162	1.3086845990709661	6292.387379394477	0.6978360185643204	2.330641114366934	8031.088277697682	23.364185223113555	25.50881667960519	73.58955306643007	127.0082067206388
3037.nii.gz	3.3686337907615442	21.89505908745955	4337945.614255797	2.347434629135394	5.397340745024392	52.242393416150954	278.85062365583457	12.03472476703279	10.334785122929866	5.871934581051854	1.3605330084881575	277.4900906473464	2.9594720292472414	26.56719928437663	6.45404759053147	4337945.614255797	0.30024872584657375	560.9814775975498	29.355308372264094	380260.49836273765	5168.248455872555	88.01673992675536	3.4010847488911127	0.9255462487460941	0.6822347683508008	1.5153607950401995	2.9193039839055848	0.7858002471187314	0.7732765869491627	0.9989814080438306	0.9887170760750024	-0.41315294591577	0.9229734130521419	0.29805034611670556	2.863797562204912	0.17665538590919458	3.7261938498561644	0.30772251486851543	3.106183960094462	22.85445616891163	4.8858459589838255	777.256752359258	0.1264654657271816	6.058265152045428	1845.3286690530426	22.632886479969084	30.823136999674585	40.42922225837943	198.3272046859746
3038.nii.gz	1.7134305890080037	7.736675701407926	3126781.0167764984	1.1247396126791316	2.502085094259151	304.78269020452797	387.45818778998705	5.506729710517205	4.201112306940772	3.1496311498762317	0.23863613975938258	387.2195516502277	1.1432676994271098	21.985186684944956	17.04413914361051	3126781.0167764984	0.6197905556258761	453.0243614671881	8.16761822849274	599850.4572649372	4773.4078048383035	45.07665408055398	22.138200888316526	0.34096697584297075	0.5018962535035358	0.8277163523813131	21.877949001735843	0.9058997809915572	0.9027866935200266	0.998101868052345	0.9954392858742036	-0.37096107012335733	0.7390284359251629	0.1522033795353604	1.5597814913338128	0.5286028036827597	1.789954976330104	0.716279500786863	1.5461058440152127	16.803713742217624	2.904945412275334	2249.552481063534	0.34774346592418204	4.690227129584642	4009.4251043437935	18.162801910468232	20.695470706446127	60.665790694079455	350.74648322770133
3039.nii.gz	0.5667749599457255	4.317403922625173	7343901.269829037	0.7040087323461981	1.372254956274589	109.08778801130181	365.9751918826559	5.36833352133028	7.221128451193933	1.209540676880073	0.3675282746910092	365.6076636079649	0.6493253024826289	30.31157536948281	10.123026048475417	7343901.269829037	0.8349615277811973	889.9725965835987	23.333873674761236	1307238.0983633525	11057.538503083548	105.19547354990786	23.763877161510223	0.6285587731655913	0.5911127090936461	0.6393668795824207	23.401970978676072	0.9474821730917371	0.9438355247002561	0.9972517766380363	0.9945177686545086	-0.44141532803207106	0.6700121927137628	0.04980158203950388	1.7250082222418859	0.8003996399199013	1.0612144997281845	0.8941698103567957	0.9100923274046896	32.2398376778545	1.6393647319625626	5156.7142499687225	0.6451537908130518	3.528261005434678	6673.8474915551105	35.318450153329934	38.48304766670837	71.19241836607031	171.21869135493557
3040.nii.gz	0.665518798578956	5.6287117598104635	4874439.751952469	0.803671970234731	1.8951494112915956	75.77891061184219	361.86280037063	6.805993847322515	9.004560999781619	1.6490773139529193	0.4008102001285723	361.46199017050145	0.9191802430938412	36.399671104615535	8.50633102461689	4874439.751952469	0.7776800232817911	1278.6145042743915	29.3235765882235	1632252.2302419816	14369.253913089222	140.4973312548124	37.66813080361867	0.572682200168841	0.8410323006927	0.7346530309005204	36.931954790478386	0.9352769114836534	0.9320486463068092	0.995593612152569	0.9924978683416532	-0.38771559893133795	0.6642786747600783	0.07147879693572473	1.901155087389479	0.7241856179202568	1.2268239207551093	0.8489472567745918	1.062038110020227	44.54136551460777	2.0872255200031633	1921.8458820331612	0.5223826806287473	3.971438283785029	2861.08480565371	50.85065645534432	54.894264745854855	67.89752650176679	203.59336776297906
3041.nii.gz	0.4707505775112638	1.5450445274218378	14933837.310876854	0.2369019325968044	0.2941876964561792	164.3451792215443	395.95118492705416	3.1996415197328063	4.7695395331378725	0.5515830093622757	0.4707505775112638	395.4804343495429	0.1617966488826536	28.120025827330775	12.659069627924215	14933837.310876854	0.954962461751116	780.4981466749521	20.53239191902071	1606443.811835552	11943.963288522262	96.37306943546564	22.76025482513201	0.617483243270066	0.3937913010054828	0.23053046509996966	22.598402692642807	0.9843639896765308	0.9831194977071575	0.9978784237276841	0.9970411608094818	-0.5001902300709643	0.4479876865764113	0.007560017505266045	1.459161398167287	0.9468999939610825	0.3370383026469424	0.973069560245646	0.29828218219593866	29.78333106514942	0.6658756453477335	16316.314836386742	0.8639370346493033	1.2234467125913262	18035.42105263158	31.0859114120002	33.27861908291857	77.70952027957217	216.65879487451022
3042.nii.gz	0.6709716841400301	10.532494509895164	3864774.301245889	1.2547840090584872	3.4653974982721722	314.9027606600003	356.29527519891184	4.994233151830113	4.667152930417219	2.2679198127342253	0.41661425581102834	355.8786609431008	1.7210297669249428	17.233494640598604	16.678257237966882	3864774.301245889	0.6059880864780108	272.05097275270185	7.967656426620129	316302.3662992477	2763.246655568911	30.177695747508608	8.224231207809803	0.5690096244152589	0.2705111799188188	0.5892734966774045	8.14942506373455	0.9427214292432304	0.9410755965444162	0.9990021510954481	0.9971507659048148	-0.6091868981650705	0.8816294920405153	0.09473213450987522	1.574553660558434	0.5680984590011333	1.7204258928537812	0.7456259061911751	1.563777491707097	9.600481738829604	2.4844451422751943	6906.782064089756	0.5307601678390653	3.3419450519746676	7885.722969338354	10.769457912350521	13.33935295473757	68.18942595865673	172.05878736647966
3043.nii.gz	1.4952128186364804	6.962294571174202	2997082.64502311	0.918504959114759	2.3138443649644107	204.35501020403404	273.3347070727555	4.675840333068568	3.6036455274874	2.4968137028802118	0.2805774773187416	273.0541295954368	1.0748941888341619	17.343330490633495	13.977820974212351	2997082.64502311	0.6888824054029269	278.9276296869866	8.051550041104445	235173.76504334388	2609.093397394734	32.517753827558835	8.550113560375156	0.5828405712633006	0.29873494206088563	0.5610904584040644	8.458151396183721	0.946016982657715	0.9449214609302554	0.9982853270419625	0.9961475487956688	-0.48555337064786785	0.7594716082087405	0.09037560945236289	1.4351391962161038	0.6346540192863066	1.3517899873954546	0.7895391362211707	1.217256694955908	10.266966846983498	2.242542707606573	5213.249498193497	0.5232085004208648	3.0841714636763	6864.024287434765	11.149380916623008	13.286130068245685	68.5732637494982	134.99407868325974
3044.nii.gz	0.5643412599892057	0.8840935221305599	5720490.701051866	0.3090379936167293	0.1399430850986466	146.8566921080549	394.10478820968433	3.4975118599980064	5.3906960859907365	0.6612260370268209	0.46910022009703645	393.63568798958727	0.05964145083084935	27.865786610067858	11.787521167642184	5720490.701051866	0.9433621208634049	764.2694741870104	19.51514675611373	1233888.588958023	10188.473331675676	93.51871864657015	24.902568012325982	0.5800884090986538	0.5256610086765388	0.3918026177526757	24.590648609402127	0.9714635200615306	0.9690192865303757	0.99749461014759	0.9956347767044459	-0.37662661304982525	0.4511845618939353	0.013888124327324641	1.5365693663942244	0.9209000488016535	0.49759526256645403	0.9595989317422075	0.4356797572582714	29.605321664724052	0.9886394445340633	5658.666621419845	0.7681100341278465	2.0819539271400394	6949.748744400706	30.09165073799826	32.47699199131261	75.45663092167776	146.48187864802497
3045.nii.gz	0.5117699098045574	1.1008859583930044	1564203.9908826342	0.18070857813373828	0.3115300155157753	435.4147981465241	408.61343731690226	1.7825027499483541	2.087906965319212	0.6321863517883831	0.4984291704095473	408.1150081464927	0.12883405574158616	15.762109314382318	19.996970538348336	1564203.9908826342	0.9666667810303712	245.26677398496437	6.069980129311437	292808.49661439355	2560.13765015297	25.401340352284038	6.65646718303043	0.5799922725024836	0.17680579782598677	0.19363623434090785	6.62151384324051	0.987203542757416	0.9863362943499328	0.9992976472470803	0.9984606615605116	-0.4652153411710789	0.3765242474369934	0.009543328429416308	1.1762866036333957	0.9589899011745212	0.2537751771480686	0.9792632215973994	0.2270095001262862	8.014451883828613	0.7276117085877029	5212.844980940279	0.8279614010387991	1.2607455127718694	6086.134053367217	9.653394422387949	11.101334180432021	77.16867852604828	88.48411689961881
4001.nii.gz	1.8375629049178084	8.557028860226891	221012.9645963633	1.1933909481198184	2.849698307624715	20.119960913811514	51.774946173429726	4.5860948873218765	2.495723615041541	3.4222948576915235	0.21892769705096804	51.55601847637876	1.2885502570240792	6.044093689572036	3.3206634364430854	221012.9645963633	0.5725408373744961	15.498802212804657	2.376307185140003	72.00575497968141	9.458484184620815	2.164292108006843	0.2579595986176328	0.7854916087969596	0.196712777533468	0.7602837825202458	0.21814629233982794	0.9097410293335606	0.9074606603017948	0.9979362557216818	0.9839726631497084	-0.41206849452266214	0.781499717626018	0.16091812755908375	1.3782972138877045	0.48500823650250857	1.846348225979207	0.6805276125364985	1.6191178024437496	0.6055629266561192	3.0256563013928943	2024.8261157024792	0.3346820025954511	4.490105976367735	3463.8720661157026	0.6622280172119391	2.6097520661157025	60.21818181818182	93.66066115702479
4003.nii.gz	2.407992766522633	8.824175904013899	161279.17325499994	1.294489271336718	3.5076173080987547	35.32944393881455	54.66392452774907	5.209853838946052	2.238854939390417	4.422461509242552	1.206827180273769	53.4570973474753	1.5347371334374114	6.140723166224687	3.7337152083205165	161279.17325499994	0.4659636623928556	10.565903981027631	2.6573511757469963	60.77873835569401	6.053715182366886	1.7742024125300655	0.2224173313555656	0.777215422689945	0.1804420817854463	0.7095884950922637	0.18882906365173197	0.914838568917344	0.9135557109929697	0.9982206127283975	0.9852057436131323	-0.45686784170283035	0.8275368548340596	0.15907670700264542	1.506448267650693	0.3646867907694846	1.9751655662867225	0.5170711913675426	1.7780674419070561	0.49915493597140775	3.3148219905336562	1330.5777414075287	0.3111007111076756	4.146127567953365	1992.9265840542437	0.523369148474238	2.814589665653495	60.51367781155015	129.9672667757774
4004.nii.gz	4.770641619890007	17.830323721279704	1040905.9286018547	2.030986411806058	5.182860811189435	55.77984242777938	167.19288096104364	10.386825541648237	5.464569643355272	7.3282281368510835	2.28557721827751	164.90730374276615	2.446789693675092	14.594343759735784	5.836192550740444	1040905.9286018547	0.38102420200940684	105.10872494470257	9.351827425053713	8234.635537117656	248.3787445026669	12.949777035134426	1.296022808157637	0.8127948475592482	0.5032470512193368	1.3136513000746493	1.0334899873996755	0.8040354886568866	0.7952063158984358	0.9989457058134245	0.9861524782144612	-0.3434628290260384	0.854918979262761	0.30814913673153377	2.5372940754941116	0.2455364529935586	3.275379263659416	0.46949951702365117	2.728639189569803	3.5614499608230155	4.567981810653455	631.7386944956006	0.1292692233467568	5.856114004201104	1862.0652752199715	4.293432390523896	11.07878043789646	41.6036423163495	201.6926539799468
4005.nii.gz	1.9674489641579511	9.263046642462811	851309.1772908737	1.3098268505658233	3.212564252153652	261.1463733178939	230.30075943993293	5.304063111455416	3.3261709583131935	3.492266019936088	0.9882318898010323	229.3125275501319	1.4634297968056558	10.748290091713509	14.007424056703956	851309.1772908737	0.5407891041389679	87.39265440532468	5.055794702491316	35410.369718330665	552.4048583721708	11.822382114811788	0.7480247184204277	0.8800167622045144	0.18800666695642138	0.6745771911938665	0.7108802759571234	0.9290143219468439	0.9270108751494972	0.9996931874472634	0.9962707290719401	-0.5622648547757086	0.872017491721228	0.12069286491172118	1.5123255855969218	0.4806577942970247	1.8479065753150516	0.6704136666442957	1.679489370428751	3.1426017083080544	2.8750172910023366	3155.1422173972046	0.42816423088576533	3.9641406536288675	3985.0749084000545	3.5430528077878884	5.902021983986972	64.92020626950739	120.38159858868232
4006.nii.gz	1.3964161951494545	7.468377107229062	686319.9289009288	1.0559795078542826	2.7519463228596424	105.09538980590553	119.39996649046957	4.227270782326279	2.401053260383378	3.1746059786998906	0.5935789179129415	118.80638757255663	1.2200898870691643	6.280419896373651	7.464046617526467	686319.9289009288	0.6332041022592152	21.573855807656585	2.384369109445579	589.915704671475	30.75338844401795	2.8675137055558473	0.4377231794010523	0.7345432469980611	0.22031341448741304	0.8055504132003052	0.3880510341611142	0.9062363320572931	0.9034357589850036	0.9992928617156904	0.9914630101480425	-0.3447549117729095	0.7121120160004368	0.16136436720545783	1.3330112986847569	0.5304636585895858	1.7245185057683992	0.7167284171534439	1.4831862951623282	0.8263092212392249	2.866310060567994	5851.993448275862	0.3363214625445898	4.457467882150879	11017.751379310344	0.8785176377328577	2.677816091954023	60.73505747126437	84.05931034482758
4007.nii.gz	2.0649405307257958	6.733516454560654	346162.00279127364	0.9115910260280844	2.1180788773973616	51.38025205199362	53.91510176882266	4.074060581572451	1.7482305080385163	3.313151532497488	0.6040039747691057	53.31109779405355	0.9154661047435233	5.127583862650653	5.416492948320849	346162.00279127364	0.6701640180959482	9.694146646192937	1.8875589961326615	84.23001196901919	8.307793791969715	1.4511791546183843	0.17461341590861051	0.7831287677624793	0.1452132354208783	0.6131622252066321	0.1523532161812549	0.9311100260736913	0.9301588215508546	0.998594374458991	0.9880723814099102	-0.3967754803439357	0.7058424511965491	0.12944355291018309	1.2523598244947853	0.5845266417419145	1.4335604753412894	0.7540926994760174	1.2741943280413852	0.4064481426317488	2.5461750196043633	5482.518760443567	0.41641491420655985	3.476000619255786	8823.379462251252	0.4404746375457995	2.0305331915540026	64.86130943338904	89.53091295761811
4008.nii.gz	2.1129956628184594	10.997389592835166	274182.6493180815	1.4812918313574872	3.564275455174843	20.546406400424107	57.237494607668864	5.633978522741289	3.2138175263744833	4.013239772159885	0.8450912456180224	56.39240336205084	1.67949266666363	7.574456381719354	3.434829869171265	274182.6493180815	0.4816360427396469	25.63067548385893	3.1460078485476455	191.63441512528664	19.51672058200068	3.5574721331835564	0.43144175397326945	0.7826960911747023	0.2803993003812843	0.9519954573806868	0.3508821577126128	0.8771548190644435	0.8730806503968562	0.9971563523605457	0.9791707861036332	-0.3880991020250518	0.8148488333886459	0.20945927325901337	1.5376766983017758	0.38671171416070227	2.3018214548723606	0.5990976706558814	1.9728775910804572	0.9972284717892064	3.5200225704607693	1147.0862105042895	0.24002640939616857	5.419960758954449	2301.7386482527727	1.1345483774767733	3.6145637162586315	54.402385436283744	95.04415149612889
4009.nii.gz	2.435449149562914	15.835301149528373	1839074.8273661123	2.066909562023068	6.3751288108846484	121.01191777822969	239.08088521066287	8.365138783724323	5.255261893139073	5.834466106346344	0.897333456602943	238.18355175405992	2.8253307597229718	13.106480341940827	8.13113160288688	1839074.8273661123	0.3132144640326448	101.80428008271248	7.801629645309921	22410.866292508228	409.36417928079027	14.572781332937877	1.5460115003676895	0.8061952146195318	0.5111411493543722	1.3275625323771079	1.2750205919322686	0.8097285168339713	0.8003596568500373	0.9993619760526583	0.9899307465994298	-0.37480722477889883	0.881742049035195	0.2899604776346226	2.131875301647571	0.19605146156866354	3.3497410124525215	0.3694453508382968	2.7834282726656685	4.02969820832639	4.500378875223717	1572.0836913880066	0.1468413685212037	6.043829319046022	3353.2740519334952	4.245259087290286	8.829721651410424	43.680552960956476	128.58126284326545
4010.nii.gz	1.4264068184509042	6.87735524741828	491445.75191003014	0.9226263780107308	2.4676826837302195	43.319782040563375	71.77576447577891	3.78228370068989	1.8931756676281453	3.000546099451317	0.6589691596409641	71.11679531613795	1.101991897210577	4.796865060354448	4.098181442880635	491445.75191003014	0.659275453299308	8.704244414744876	1.845212514518456	36.84105645295831	4.684172876050355	1.2276761110611343	0.13803494483624543	0.7971991376711169	0.11770844641831822	0.5331434159049415	0.12375739754170159	0.9433940349702796	0.9428065821540127	0.9994004808958877	0.992708955172558	-0.4706678065358755	0.7556614909577689	0.10812328119131549	1.2541128498551406	0.5898727353899422	1.389664082583706	0.7565991230481443	1.2600992445587424	0.34142776397434493	2.3911645858321076	10285.307706714111	0.48156698692359357	2.9620659986784936	14080.805131566625	0.36480349210421537	1.9539282704373069	67.54471392452477	98.1277273152917
4011.nii.gz	2.2334063917452007	8.564090424429972	292470.4928266818	1.1710292837018454	2.638787353399079	31.45892201760689	52.95869901454747	4.650706739669537	2.2432546281029113	3.4957383409403104	1.1236351189986662	51.83506389554881	1.2252196488996363	5.859313283750982	4.0047215681235695	292470.4928266818	0.5652715326220046	12.702478978733078	2.3076979189775697	73.70125368526001	8.453072898202969	1.9358492692325686	0.1902841421901072	0.8202541387677529	0.15392096174603254	0.6407361066478995	0.16592953496493595	0.9272283519307002	0.9261737859711686	0.9984864774605519	0.9873784701746323	-0.48069289856741415	0.8141678599364146	0.13631449942048174	1.3679530606084027	0.48979223056510035	1.7356129406868686	0.6788513238326094	1.5678946296689118	0.5315333528556687	2.8793874974550575	3352.4100246507805	0.3935215429804884	3.72613408382726	4815.548186406855	0.5846443297562034	2.499354384317408	63.78272097664045	107.28160582227962
4012.nii.gz	1.5783017853196781	4.025462396229865	35305.805173864144	0.3115056433701825	1.1499202926590824	42.3744932019214	26.185883210361972	2.6342164610392946	0.8604226735159114	2.29530465936839	0.7462588022765136	25.439624408085457	0.4915214096439248	2.958754620613171	4.166080314467442	35305.805173864144	0.9027483956589478	1.8151325413894028	1.1346695311929405	1.5606413087880529	0.4317721111663628	0.18014280666897214	0.05182219150119315	0.5513464359601574	0.04636454110729988	0.27198476077730505	0.04962188973360176	0.9775783640954916	0.9773456239078352	0.9986347680167	0.9934662554047597	-0.30414172110776655	0.39728769976292644	0.04287036710695663	1.0500414809142604	0.872838864420044	0.48857154188012086	0.9335590864140961	0.4383313705304023	0.05799124954254131	1.2294225985240415	2828.371187701463	0.7013070140593759	1.9658254559812123	3640.7842796925365	0.06535051852467576	1.1795189685097942	73.8306471609224	77.48797421274486
4013.nii.gz	1.0271715808658957	6.0116249655667024	111779.8255888191	0.7331963340419442	2.2931101412413883	15.13781835627214	25.04803552053216	3.016608481195054	1.7535186541513301	2.1691550686217598	0.37063097810351264	24.677404542428647	1.0673900480418421	3.9558643309879287	2.8003349092687992	111779.8255888191	0.7383969162279922	6.548935876364645	1.5556962991253152	11.469208006254435	2.388446911423765	0.7930738011596545	0.12737417380467814	0.7229773328955302	0.11355121138637982	0.5222815163117709	0.11408776126590375	0.9452395064455731	0.9445966093945335	0.9966364529602703	0.9840111486190132	-0.3823105535713903	0.647301286637985	0.10411195911122315	1.178672778238049	0.6666556565454814	1.1665307357644839	0.8108666311172233	1.0387485446408609	0.23011199374108318	2.1672399632493438	3495.148397032059	0.489310989364701	3.1150213506999638	5274.369172616548	0.23722299178543935	1.6369872602547948	67.40879182416352	84.09869802603949
4014.nii.gz	2.2190870165203767	11.717577543955157	742774.0669418372	1.6669729369465116	4.028304364463574	77.97193941617297	130.6058124259475	6.420434998117231	3.8112064070857734	4.527800286840143	0.8870988037880864	129.7187136221594	1.8429451037731475	9.895140089067041	7.0247076856398385	742774.0669418372	0.41099579901061023	56.69181181721308	4.909454894411224	4562.188296530074	150.96402207822925	8.232472235599623	0.853881568048597	0.8125012261319832	0.37794512316942663	1.116145105483495	0.7065554605946891	0.8463813542765829	0.8408383950948737	0.998897720700231	0.9869959640009418	-0.35956961001984844	0.8299809873174792	0.25433252643731497	1.7506515037620178	0.2808724673603348	2.718883862637977	0.47461498066416624	2.307495590031515	2.2715884509120543	4.034094109356321	1346.552596889006	0.17750495608871686	5.397119410928688	3117.81413129449	2.3752519575342737	5.477326654363301	48.94041655681519	109.96190350645927
4015.nii.gz	3.322994468015924	13.534339596466022	2407690.879196764	1.859042286047492	5.244119799176788	266.74905415096345	330.1243403033252	8.733013043024744	4.492568118868904	6.7992784734207	0.3027605325956638	329.82157977072956	2.2513924490849417	18.478852821210744	15.65356050742779	2407690.879196764	0.3331991863241013	265.2024847783279	9.147265951918836	206937.16736778745	2161.8921965722448	28.194229597057927	11.30845564480456	0.4263526131230233	0.5191336818243274	1.0288626528984735	11.033768603011316	0.8456021306011097	0.8430010733690783	0.9984546209031528	0.9936758300750766	-0.3794938373648362	0.864465542776117	0.2800595701643688	2.2194147290635495	0.2016770671531815	2.9858094610511423	0.36085615648384634	2.589210945000374	9.875671310465622	4.512228779357123	1082.7597503900156	0.1535611615926841	4.551736994248661	2349.387462771238	10.706857976875774	15.72684725570841	47.044532690398526	203.6894057580485
4016.nii.gz	0.5134188965251723	1.540064325599771	3868411.559226391	0.38144990343121216	0.35744967694124385	222.60701285303873	383.91285900289773	2.983119069752691	4.189925986095177	0.6496814912907758	0.4872528322320102	383.42560617066573	0.1735074773086244	21.73058231878239	14.199985689203253	3868411.559226391	0.9245816469192505	463.3192085290554	8.377195227757841	439954.12095351936	4225.663681880551	47.83969003749598	22.24354427857051	0.3640708278839848	0.5646726456165128	0.5346116614025715	21.897713201530543	0.9587232292206507	0.9552110508934714	0.9976008779975236	0.9948613439756575	-0.22138476689003805	0.37720044233882444	0.023970514212965744	1.4064426494377082	0.8842241212269382	0.6616902364972064	0.940197218572179	0.5702106733314567	17.520808579016617	1.2640611992374842	5562.4384765625	0.6790086030960083	2.638916015625	7574.1728515625	18.17538356781006	20.1943359375	73.56689453125	105.371337890625
[truncated: 1,512 more columns]
