# Supplementary material for: Development and validation of a deep learning radiomics model based on ultrasound and clinical features to predict prognosis in elderly patients with advanced pancreatic cancer after HIFU therapy
Source: BMC Gastroenterol. 2026 Mar 5;26:223. doi: 10.1186/s12876-026-04716-6 (PMC13069712; doi:10.1186/s12876-026-04716-6)
Supplement: Supplementary file 3 — Supplementary Material 3 [file 12876_2026_4716_MOESM3_ESM.xlsx]

## Sheet: sheet1
Number	Name	Gender	Age	Location	Echo	Texture	Boundary	Shape	Diameter(mm)	Size（mm2）	Liver metastasis	Lymph node metastasis	Vascular invasion	TNM staging	KPS score	NRS score	NRS score one month after treatment	CA199（U/ml）	CA125（U/ml）	Weight（kg）	Height（m）	BMI	HIFU cycle count	Treatment sequence	Jaundice	Treatment	Chemotherapy regimen	OS（m）
Note：A.Number B.Name C.Gender：Male=1，Female=2 D.Age E.Location：Head=1，Neck=2，Body=3，Tail=4 F.Echo：Low echo=1，Isoechoic=2， High echo=3，Mixed echo=4 G.Texture：Uniform=1，Uneven=2 H.Boundary：Clear=1，Not clear=2 I.Shape：Regular=1，Irregular=2 J.Diameter(mm) K.Size（mm2） L.Liver metastasis：Present=1，Absent=2 M.Lymph node metastasis：Present=1，Absent=2） N.Vascular invasion：Present=1，Absent=2 O.TNM：Stage I=…
